# Supplementary material for: Molecular taxonomy of endemic coastal Ligia isopods from the Hawaiian Islands: re-description of L. hawaiensis and description of seven novel cryptic species
Source: PeerJ. 2019 Aug 15;7:e7531. doi: 10.7717/peerj.7531 (PMC6698373; doi:10.7717/peerj.7531)
Supplement: Dataset S1 [file peerj-07-7531-s001.txt]

#NEXUS

BEGIN DATA;
	DIMENSIONS NTAX=190 NCHAR=3889;
	FORMAT DATATYPE=DNA GAP=- MISSING=? ;
MATRIX
A_HI2_1			TTTAAGCTGAGAATCTAATTAAGGCAAGATTTATATTAAATATTTTAGTTTTAGGTAAAATTTAAACCTAAATTTATTTACGAGCTAGCACTTCAAATCTTAAGGGATAAACAAGG-ATTAGATACCCTTTTATACTTAAGGCCTTTGAGCAGGGTAGTAACTAGCTATGTTCTTCAAACCCAAAGGATTTGGCGGTGCTCTATATAATTAGAGGAACCTGTAAAGTAATCGAAATTACACGCTGTATCTTACCAAAGCTAAGCTTGTATACCGTCGTCTAGGTAGCTCTAAAAAGATCTACCTAATAGAGTAATACTTATGGCAGATCAAGGTGCAGCCTGCTTTGGCTATTATGGGTTACAATCTAAATATAGCTAGATAACCTCTGAAATAGGATTTAATAGTAATTTAAGTTTAATATACTTAAATAAAACTTCCATAGAGCATGTACATATCGCCCGTCACTCTCATCTTCT?????????????????????????????????????????????????????????????????????????????????????????????????????????????????????????????????????????????????????????????????????????????????????????????????????????????????????????????????????????????????????????????????????????????????????????????????????????????????????????????????????????????????????????????????????????????????????????????????????????????????????????????????????????????????????????????????????????????????????????????????????????ACTGCATTGAGAATATTAATTCGAACTGAACTTGGCAGGCCGGGGAGGTTTATTGGGGATGATCAAATTTATAATGTGATTGTAACTGCACATGCTTTCGTTATGATTTTTTTTATAGTTATACCTGTTATAATTGGAGGATTTGGGAACTGACTAGTCCCATTGATGCTAGGAGCCCCTGATATAGCTTTTCCACGAATAAATAATATAAGATTCTGACTTCTGCCACCCTCTCTAACCCTCCTTCTCAGAAGGGGGCTAGTCGAGAGAGGAGTAGGAACAGGGTGAACTGTTTACCCTCCTTTAGCAAGAGGTATTGCCCATAGAGGGGCTTCTGTAGATTTAGGAATTTTTTCTTTACATTTAGCAGGAGCTTCTTCTATTCTTGGAGCAGTAAATTTTATTACTACTTGTATTAATATGCGAACATCTGGAATAACTATAGACCGAATACCTCTGTTTGTATGGTCAGTTTTTATCACTGCAATTTTATTACTTCTCTCTTTACCTGTTTTAGCAGGAGCAATTACTATACTATTAACAGATCGAAATTTAAACACTTCTTTTTTTGACCCTAGAGGAGGAGGGGATCCTGTTCTTTATCAGCATTTATTT?????????????????????????????????????????????????????????????????????????????????????????????????????????????????????????????????????????????????????????????????????????????????????????????????????????????????????????????????????????????????????????????????????????????????????????????????????????????????????????????????????????????????????????????????????????????????????????????????????????????????????????????????????????????????????????????????????????????????????????????????????????????????????????????????????????????????????????????????????????????????????????????????????????????????????????????????????????????????????????????????????????????????????????????????????????????????????????????????????????????????????????????????????????????????????????????????????????????????????????????????TCAAGACTGGACAAGAAAACGTGCCCATCCTGAAGAAAGAGGTTAACGGTGACGCTTCGGAGGCTGCTCTTCTCAAGTGCGTGGAATTAGCTGTAGGAGACGTCAGGAAATGGAGAGCTAAGAACAAGAAAGTCTGTGAACTGCCTTTCAATTCCACCAACAAATATCAAGTATCTATTCACGAGACTGAGGACACCAACGACCCAAGGTACTTGTTGGTTATGAAGGGAGCCCCTGAGAGAATTCTTGAGAGATGCTCCACCATCTTCATTCACGGAGAAGAGAAACCCTTGGACGACGAAATGAGAGAAGCCTTCAACAACGCTTATTTGGAATTGGGAGGTTTGGGTGAACGTGTGCTCGGGTTCTGTGACTACATGCTGCCATCTGACAAATTCCCCGTCGGATACCCCTTCGACGCCGATTCCTGCAACTTCCCAGTTCACGGCCTGAGATTCGTTGGGCTTATGTCTATGATTGATCCCCCAAGAGCCGCTGTACCTG???????????????????????????????????????????????????????????????????????????????????????????????????????????????????????????????????????????????????????????????????????????????????????????????????????????????????????????????????????????????????????????????????????????????????????????????????????????????????????????????????????????????????????????????????????????????????????????????????????????????????????????????????????????????????????????????????????????????????????????????????????????????????????????????????????????????????????????????????????????????????????????????????????????????????????????????????????????????????????????????????????????????????????????????????????????????????????????????????????????????????????????????????????????????????????????????????????????????????????????????????????????????????????????????????????????????????????????????????????????????????????????????????????????????????????????????????????????????????????????????????????????????????????????????????????????
A1_16HI14L01	CTTAAGCTAAGAATCTAACTAAGGCAAGAATTACATTAAATATTTTAGTTTTAGGTAAAATTTAAACCTAAATTTATTTACGAGTCTGCACTTCAAATCTTAAGAGATAAACAAGG-ATTAGATACCCTTTTATACTTAAGGCCTTTGAGCAGGGTAGTAACTAGATATGTTCTTCAAACCCAAAGGATTTGGCGGTGCTCTATATAATTAGAGGAACCTGTAAAGTAATCGAAATTACACGCTATATCTTACCAGAGTTAAGCTTGTATACCGTCGTCTAGGTAGCTCTAAAAAGATCTACCTAATAGAGAAATACTTATGGCAGATCAAGGTGCAGCCTGCTTTGGTTATTATGGGTTACAATCTAAATATAGCTAGATTACCTCTGAAATAGGATTTAATAGTAATTTAAGTTTAATATACTTAAATAAAACTTCCATAGAGCATGTACATATCGCCCGTCACTCTCATCTTCTCGCCTATTAATAGAATAGTAGGTAGATTCTGCCCAATGATACTTGAATGGCCGCAGTATCCTAACTGTGCTAAGGTAGCATAATAATTTGTCCTTTAATTGAGGGCTGGTATGAATGAACTGACGAAGGGAAAATTGTCTCTGTATTTTATGTCTATGTAAAAAAGCTTAGATAATGTAGGGGGACGACAAGACCCTAGAAGCTTTACCCTTAAAGCTTTTTAATATA-TTGGGTTTTTACTGGGGCGGTAATTCTTTTAACAAGAGTTGATAAAACACGTTGAGTGACTCCATTTAACTTATCTTAAGTTACTCTAGGGATAACAGCGTAATTCTCTGCTAGAGTCCTTATCGACCAGAGAGCTTACGACCTCGATGTTGAATTGAAGCCCTACTTAGAGCAGCATCTAAATAAAGGAAGACTGTTCGTCTTTTAAATCTTCACGGACTCTATATTTTGTATTTGGGGCGTGGGCTGGAGCAGTAGGGACTGCACTGAGAATATTAATTCGAACTGAGCTTGGGAGCCCCGGAAGGTTTATTGGGGATGATCAGATTTATAATGTAATTGTAACTGCACATGCTTTTGTTATGATTTTTTTTATAGTTATACCTGTTATAATTGGTGGATTTGGTAATTGATTAGTTCCATTGATGTTAGGAGCCCCTGATATAGCTTTTCCACGAATAAATAATATAAGATTCTGGCTTCTCCCACCCTCACTAACCCTTCTCCTCAGAAGAGGGCTAGTTGAAAGGGGGGTAGGGACAGGGTGGACTGTCTATCCTCCTCTAGCAAGAGGTATTGCGCATAGAGGAGCCTCTGTAGATTTAGGAATTTTTTCTTTACACTTAGCAGGGGCTTCTTCTATTCTTGGGGCAGTAAATTTTATTACTACCTGTATTAACATACGTACATCTGGAATAACTATAGACCGGATACCCTTATTTGTGTGGTCAGTTTTTATTACTGCCATCTTATTGCTTCTTTCTCTACCTGTTCTAGCAGGAGCAATTACTATACTATTAACAGATCGAAATTTAAACACTTCTTTCTTTGACCCTAGAGGAGGAGGAGATCCTGTTCTATATCAGCATTTATTTCCTCCTCTCTACTATTCCATACATTGGTACAGACCTTGTTCAATGGCTCTGGGGAGGATTTGCAGTAGATGCTGCTACTTTAACTCGATTTTTCTCATTTCATTTTCTTTTACCTTTTATTATTGCAGCTTTGGTAGTTATTCATATTTTATTTTTACACCAAACAGGCTCTTCTAATCCACTGGGGGTAGAAAGTTCCCCCAATAAAATTCCATTCCACCCATACTTCACATTTAAAGATGTCTTTGGATTTATTACTATACTATTTTTACTTTTGATAGTTACCCTTATTTCACCTTATGGACTGGGAGACCCTGAGAATTTTAACCCTGCTAATCCTCTGACAACCCCTCCCTCGTAAGTCTACCGGAGGTAAGGCTCCGCGCAAACAACTGGCTACCAAAGCCGCTCGAAAATCAGCCCCCGCCACCGGAGGTGTCAAGAAACCCCACAGGTACCGCCCCGGTACCGTCGCTCTCAGGGAGATCAGACGTTACCAAAAGAGTACCGAGTTGCTCATTAGAAAGTTACCCTTCCAGCGTCTCGTCAGAGAAATAGCCCAAGACTTCAAAACCGACCTCAGGTTCCAGTCCTCCGCCGTCATGGCCCTTCAGGAAGCTTCCGAAGCTTACCTCGTCGGTCTCTTCGAAGACACCAACTTGTGCGCTATCCACGCCAAGAGA?????????????????????????????????????????????????????????????????????????????????????????????????????????????????????????????????????????????????????????????????????????????????????????????????????????????????????????????????????????????????????????????????????????????????????????????????????????????????????????????????????????????????????????????????????????????????????????????????????????????????????????????????????????????????????????????????????????????????????????????????????????????????????????????????????????????????????????????????????????????????????????????????????????????????????????????????????????????????????????????????????????????????????????????????????????????????????????????????????????????????????????????????????????????????????????????????????????????????????????????????????????????????????????????????????????????????????????????????????????????????????????????????????????????????????????????????????????????????????????????????????????????????????????????????????????????????????????????????????????????????????????????????????????????????????????????????????????????????????????????????????????????????????????????????????????????????????????????????????????????????????????????????????????????????????????????????????????????????????????????????????????????????????????????????????????????????????????????????????????????????????????????????????????????????????????????????????????????????????????????????????????????????????????????????????????????????????????????????????????????????????????????????????????????????????????????????????????????????????????????????????????????????????????
A1_Tai19		CTTAAGCTAAGAATCTAACTAAGGCAAGAATTACATTAAATATTTTAGTTTTAGGTAAAATTTAAACCTAAATTTATTTACGAGTCTGCACTTCAAATCTTAAGAGATAAACAAGG-ATTAGATACCCTTTTATACTTAAGGCCTTTGAGCAGGGTAGTAACTAGATATGTTCTTCAAACCCAAAGGATTTGGCGGTGCTCTATATAATTAGAGGAACCTGTAAAGTAATCGAAATTACACGCTATATCTTACCAGAGTTAAGCTTGTATACCGTCGTCTAGGTAGCTCTAAAAAGATCTACCTAATAGAGAAATACTTATGGCAGATCAAGGTGCAGCCTGCTTTGGTTATTATGGGTTACAATCTAAATATAGCTAGATTACCTCTGAAATAGGATTTAATAGTAATTTAAGTTTAATATACTTAAATAAAACTTCCATAGAGCATGTACATATCGCCCGTCACTCTCATCTTCTCGCCTATTAATAGAATAGTAGGTAGATTCTGCCCAATGATACTTGAATGGCCGCAGTATCCTAACTGTGCTAAGGTAGCATAATAATTTGTCCTTTAATTGAGGGCTGGTATGAATGAACTGACGAAGGGAAAATTGTCTCTGTATTTTATGTCTATGTAAAAAAGCTTAGATAATGTAGGGGGACGACAAGACCCTAGAAGCTTTACCCTTAAAGCTTTTTAATATA-TTGGGTTTTTACTGGGGCGGTAATTCTTTTAACAAGAGTTGATAAAACACGTTGAGTGACTCCATTTAACTTATCTTAAGTTACTCTAGGGATAACAGCGTAATTCTCTGCTAGAGTCCTTATCGACCAGAGAGCTTACGACCTCGATGTTGAATTGAAGCCCTACTTAGAGCAGCATCTAAATAAAGGAAGACTGTTCGTCTTTTAAATCTTCACG??????????????????????????????????????????????????????????????????????????????????????????????????????????????????????????????????????????????????????????????????????????????????????????????????????????????????????????????????????????????????????????????????????????????????????????????????????????????????????????????????????????????????????????????????????????????????????????????????????????????????????????????????????????????????????????????????????????????????????????????????????????????????????????????????????????????????????????????????????????????????????????????????????????????????????????????????????????????????????????????????????????????????CCTCCTCTCTAATATTCCATACATTGGTACAGACCTTGTTCAATGGCTCTGGGGAGGATTTGCAGTAGATGCTGCTACTTTAACTCGATTTTTCTCATTTCATTTTCTTTTACCTTTTATTATTGCAGCTTTGGTAGTTATTCATATTTTATTTTTACACCAAACAGGCTCTTCTAATCCACTGGGGGTAGAAAGTTCCCCCAATAAAATTCCATTTCACCCATACTTCACATTTAAAGATGTCTTTGGATTTATTACTATACTATTTTTACTTTTGATAGTTACCCTTATTTCACCTTATGGATTGGGAGACCCTGAGAATTTTAACCCTGCTAATCCTCTGACAACCCCTCCC?????????????????????????????????????????????????????????????????????????????????????????????????????????????????????????????????????????????????????????????????????????????????????????????????????????????????????????????????????????????????????????????????????????????????????????????????????????????????????????????????????????????????????????????????????????????????????????????????????????????????????????????????????????????????????????????????????????????????????????????????????????????????????????????????????????????????????????????????????????????????????????????????????????????????????????????????????????????????????????????????????????????????????????????????????????????????????????????????????????????????????????????????????????????????????????????????????????????????????????????????????????????????????????????????????????????????????????????????????????????????????????????????????????????????????????????????????????????????????????????????????????????????????????????????????????????????????????????????????????????????????????????????????????????????????????????????????????????????????????????????????????????????????????????????????????????????????????????????????????????????????????????????????????????????????????????????????????????????????????????????????????????????????????????????????????????????????????????????????????????????????????????????????????????????????????????????????????????????????????????????????????????????????????????????????????????????????????????????????????????????????????????????????????????????????????????????????????????????????????????????????????????????????????????????????????????????????????????????????????????????????????????????????????????????????????????????????????????????????????????????????????????????????????????????????????????????????????????????????????????????????????????????????????????????????????????????????????????????????????????????????????????????????????????????
A2_16HI1L01		TTTAAGCTGAGAATCTAATTAAGGCAAGATTTATATTAAATATTTTAGTTTTAGGTAAAATTTAGACCTAAATTTATTTACTAGCTAGCACTTCAAATCTTAAGGGATAAACAAGG-ATTAGATACCCTTTTATACTTAAGGCCTTTGAGCAGGGTAGTAACTAGCTATGTTCTTCAAACCCAAAGGATTTGGCGGTGCTCTATATAATTAGAGGAACCTGTAAGGTAATCGAAATTACACGCTGTATCTTACCAGAGCTAAGCTTGTATACCGTCGTCTAGGTAGCTCTAAAAAGATCTACCTAATAGAGCAATACTTATGGCAGATCAAGGTGCAGCCTGCTTTGGCTATTATGGGTTACAATCTAAATATAGCTAGATAACCTCTGAAATAGGATTTAATAGTAATTTAAGTTTAATATACTCAAATAAAACTTCCATAGAGCATGTACATATCGCCCGTCACTCTCATCNTCTCGCCTATTAATAAAATAGTAGGTAGATTCTGCCCAATGATACTTAAATGGCCGCAGTATCCTAACTGTGCTAAGGTAGCATAATAATTTGTCCTTTAATTGAGGGCTGGTATGAATGAACTGACGAAGGGAAAATTGTCTCTGTAATTTATGTCTACGTAAAAAAGCCTAGATAATGTAGGGGGACGATAAGACCCTAGAAGCTTTACCCTAAAAGCTTTTAAGTATA-TTGGGTTTTTACTGGGGCGGTAGTTCTTTTAACAAGAGCCGATAAAACACATTGAGTGGTTACAATTAACTTATCTTAAGTTACTCTAGGGATAACAGCGTAATTCTCTGCTAGAGTCCTTATCGACCAGAGAGCTTACGACCTCGATGTTGAATTGAAGCCCTACTTAGAGCAGCATCTAAACAAAGGAAGACTGTTCGTCTTTTAAATCTTCACGGACTTTATATTTTGTATTTGGAGCATGGGCTGGAGCAGTAGGAACTGCATTGAGGATACTAATTCGAACTGAACTTGGTAGGCCGGGGAGGTTTATTGGGGATGATCAAATTTACAATGTAATTGTAACTGCACATGCTTTTGTTATGATTTTTTTTATAGTTATACCTGTTATAATTGGAGGATTTGGGAACTGGCTAGTCCCATTGATGCTAGGGGCCCCTGATATAGCTTTTCCACGAATAAATAATATAAGATTCTGACTTCTGCCACCCTCTCTGACCCTCCTTCTCAGAAGGGGGCTAGTTGAGAGAGGAGTAGGAACAGGGTGGACTGTTTACCCCCCTCTAGCAAGAGGTATCGCCCATAGAGGGGCTTCTGTAGATTTAGGAATTTTTTCTTTGCATTTAGCAGGAGCTTCCTCTATTCTTGGGGCAGTAAATTTTATTACCACTTGTATTAATATGCGCACATCTGGAATAACTATAGATCGAATACCTCTATTTGTATGGTCAGTTTTTATTACTGCAGTCTTATTACTTCTCTCTTTACCTGTTTTAGCAGGAGCAATTACTATACTATTAACAGATCGAAATTTAAACACTTCTTTTTTTGATCCTAGAGGAGGAGGGGATCCTGTTCTTTATCAGCATTTATTT????????????????????????????????????????????????????????????????????????????????????????????????????????????????????????????????????????????????????????????????????????????????????????????????????????????????????????????????????????????????????????????????????????????????????????????????????????????????????????????????????????????????????????????????????????????????????????????????????????????????????????????????????????????????????????????????????????????????????????????????????????????????????????????????????????????????????????????????????????????????????????????????????????????????????????????????????????????????????????????????????????????????????????????????????????????????????????????????????????????????????????????????????????????????????????????????????????????????????????????????????????????????????????????????????????????????????????????????????????????????????????????????????????????????????????????????????????????????????????????????????????????????????????????????????????????????????????????????????????????????????????????????????????????????????????????????????????????????????????????????????????????????????????????????????????????????????????????????????????????????????????????????????????????????????????????????????????????????????????????????????????????????????????????????????????????????????????????????????CGAAAGTGAGTTCGTATCTCTCAAGCAGAACGAGAACTCTTTCTCTACGTTCGGCGACGTCGTTCGCCGACCCTTCCCTGAGTCGGTCGGAGCTCCTCTCTTACTTCGGAGGCAGACATTTAATCTTTTTAAAACCACCAAAAAAATGGGTCGCATTCGCCTTCCCTCTTTCTTT----ATTCGAGGTTTCGTTTTGCGCGTTTATCTCTTCGGAAGTGCTCGCTCGAACTCGTCCTCTTTTTCATTCCCTCTCT-ATTTCTGGAAATTCCACGAGCCCGTCGCCCGTTCCATTTGGTTCGGGAAAGATGCCTGGAACGAAAGGAAATACTTAAAGAG--AAGGGTAGTGGAGAAGC---GAGTTAGAACGTGCACGCTTTCCGCTTTGAGGTTTCGCGTAAGTACTTACCTCGGGTTGTAAATGGAGGTTGGAAGGGTATGCGTATGTAAATACATACGTATATTTGCGTATCCGGTGGAGGAAAGATGTGTCGATCGAAGACGGGGATAAAATAAGGAGGTACTACGAAAGACTCGGGGGCGTTAACGAACGGCGTCGGTGGCTAGGATCGAGTCAGTGTTCTAGCGATACCGAGAAATGATACTTGTTTGGTCTGATCCGATCGCCCTAGTAGTAGTCTGGGGCGTCTCCGGGGTGGTATTGGCGAGGTTGCCTTTGAAAAGATTTTCATCGGATCTTCCTCCGTCAATCACTACCCCCGTCGATAATAATTGCGGAGGCGTCCTCGTGTCTACGAACCAGGCTCGGCGCAAGACCGGGGCTCGTCGTCGCCCTCTCCTCGCTCTCATTTCGTTCTTCGGAGCGTTTTGACGCGGCGGAGCCGGCGGGCGAGTACCTTGAGCGTACTGGTTAGTACCCGAAAGATGGTGATCTATGCCTGGTTAGGACGAAGCCAGAGGAAACTCTGGTGGAGGTCCGCAGCGGTTCTGACGTGCAA
A2_16HI1L02		TTTAAGCTGAGAATCTAATTAAGGCAAGATTTATATTAAATATTTTAGTTTTAGGTAAAATTTAGACCTAAATTTATTTACTAGCTAGCACTTCAAATCTTAAGGGATAAACAAGG-ATTAGATACCCTTTTATACTTAAGGCCTTTGAGCAGGGTAGTAACTAGCTATGTTCTTCAAACCCAAAGGATTTGGCGGTGCTCTATATAATTAGAGGAACCTGTAAGGTAATCGAAATTACACGCTGTATCTTACCAGAGCTAAGCTTGTATACCGTCGTCTAGGTAGCTCTAAAAAGATCTACCTAATAGAGCAATACTTATGGCAGATCAAGGTGCAGCCTGCTTTGGCTATTATGGGTTACAATCTAAATATAGCTAGATAACCTCTGAAATAGGATTTAATAGTAATTTAAGTTTAATATACTCAAATAAAACTTCCATAGAGCATGTACATATCGCCCGTCACTCTCATCNTCTCGCCTATTAATAAAATAGTAGGTAGATTCTGCCCAATGATACTTAAATGGCCGCAGTATCCTAACTGTGCTAAGGTAGCATAATAATTTGTCCTTTAATTGAGGGCTGGTATGAATGAACTGACGAAGGGAAAATTGTCTCTGTAATTTATGTCTACGTAAAAAAGCCTAGATAATGTAGGGGGACGATAAGACCCTAGAAGCTTTACCCTAAAAGCTTTTAAGTATA-TTGGGTTTTTACTGGGGCGGTAGTTCTTTTAACAAGAGCCGATAAAACACATTGAGTGGTTACAATTAACTTATCTTAAGTTACTCTAGGGATAACAGCGTAATTCTCTGCTAGAGTCCTTATCGACCAGAGAGCTTACGACCTCGATGTTGAATTGAAGCCCTACTTAGAGCAGCATCTAAACAAAGGAAGACTGTTCGTCTTTTAAATCTTCACGGACTTTATATTTTGTATTTGGAGCATGGGCTGGAGCAGTAGGAACTGCATTGAGGATACTAATTCGAACTGAACTTGGTAGGCCGGGGAGGTTTATTGGGGATGATCAAATTTACAATGTAATTGTAACTGCACATGCTTTTGTTATGATTTTTTTTATAGTTATACCTGTTATAATTGGAGGATTTGGGAACTGGCTAGTCCCATTGATGCTAGGGGCCCCTGATATAGCTTTTCCACGAATAAATAATATAAGATTCTGACTTCTGCCACCCTCTCTGACCCTCCTTCTTAGAAGGGGGCTAGTTGAGAGAGGAGTAGGAACAGGGTGGACTGTTTACCCCCCTCTAGCAAGAGGTATCGCCCATAGAGGGGCTTCTGTAGATTTAGGAATTTTTTCTTTGCATTTAGCAGGAGCTTCCTCTATTCTTGGGGCAGTAAATTTTATTACCACTTGTATTAATATGCGCACATCTGGAATAACTATAGATCGAATACCTCTATTTGTATGGTCAGTTTTTATTACTGCAGTCTTATTACTTCTCTCTTTACCTGTTTTAGCAGGAGCAATTACTATACTATTAACAGATCGAAATTTAAACACTTCTTTTTTTGATCCTAGAGGAGGAGGGGATCCTGTTCTTTATCAGCATTTATTT???????????????????????????????????????????????????????????????????????????????????????????????????????????????????????????????????????????????????????????????????????????????????????????????????????????????????????????????????????????????????????????????????????????????????????????????????????????????????????????????????????????????????????????????????TCGTAAGTCTACCGGAGGTAAGGCTCCGCGCAAACAACTGGCTACCAAAGCCGCTCGAAAATCAGCCCCCGCCACCGGAGGTGTCAAGAAACCCCACAGGTACCGCCCCGGTACCGTCGCTCTCAGGGAGATCAGACGTTACCAAAAGAGTACCGAGTTGCTCATTAGAAAGTTACCCTTCCAGCGTCTCGTCAGAGAGATAGCTCAAGACTTCAAAACCGACCTCAGGTTCCAGTCCTCCGCCGTCATGGCCCTTCAGGAAGCTTCCGAAGCTTACCTCGTCGGTCTCTTCGAAGACACCAACTTGTGCGCTATCCACGCCAAGAGA?????????????????????????????????????????????????????????????????????????????????????????????????????????????????????????????????????????????????????????????????????????????????????????????????????????????????????????????????????????????????????????????????????????????????????????????????????????????????????????????????????????????????????????????????????????????????????????????????????????????????????????????????????????????????????????????????????????????????????????????????????????????????????????????????????????????????????????????????????????????????????????????????????????????????????????????????????????????????????????????????????????????????????????CGAAAGTGAGTTCGTATCTCTCAAGCAGAACGAGAACTCTTTCTCTACGTTCGGCGACGTCGTTCGCCGACCCTTCCCTGAGTCGGTCGGAGCTCCTCTCTTACTTCGGAGGCAGACATTTAATCTTTTTAAAACCACCAAAAAAATGGGTCGCATTCGCCTTCCCTCTTTCTTT----ATTCGAGGTTTCGTTTTGCGCGTTTATCTCTTCGGAAGTGCTCGCTCGAACTCGTCCTCTTTTTCATTCCCTCTCT-ATTTCTGGAAATTCCACGAGCCCGTCGCCCGTTCCATTTGGTTCGGGAAAGATGCCTGGAACGAAAGGAAATACTTAAAGAG--AAGGGTAGTGGAGAAGC---GAGTTAGAACGTGCACGCTTTCCGCTTTGAGGTTTCGCGTAAGTACTTACCTCGGGTTGTAAATGGAGGTTGGAAGGGTATGCGTATGTAAATACATACGTATATTTGCGTATCCGGTGGAGGAAAGATGTGTCGATCGAAGACGGGGATAAAATAAGGAGGTACTACGAAAGACTCGGGGGCGTTAACGAACGGCGTCGGTGGCTAGGATCGAGTCAGTGTTCTAGCGATACCGAGAAATGATACTTGTTTGGTCTGATCCGATCGCCCTAGTAGTAGTCTGGGGCGTCTCCGGGGTGGTATTGGCGAGGTTGCCTTTGAAAAGATTTTCATCGGATCTTCCTCCGTCAATCACTACCCCCGTCGATAATAATTGCGGAGGCGTCCTCGTGTCTACGAACCAGGCTCGGCGCAAGACCGGGGCTCGTCGTCGCCCTCTCCTCGCTCTCATTTCGTTCTTCGGAGCGTTTTGACGCGGCGGAGCCGGCGGGCGAGTACCTTGAGCGTACTGGTTAGTACCCGAAAGATGGTGATCTATGCCTGGTTAGGACGAAGCCAGAGGAAACTCTGGTGGAGGTCCGCAGCGGTTCTGACGTGCAA
A2_16HI1L03		?????????????????????????????????????????????????????????????????????????????????????????????????????????????????????????????????????????????????????????????????????????????????????????????????????????????????????????????????????????????????????????????????????????????????????????????????????????????????????????????????????????????????????????????????????????????????????????????????????????????????????????????????????????????????????????????????????????????????????????????CGCCTATTAATAAAATAGTAGGTAGATTCTGCCCAATGATACTTAAATGGCCGCAGTATCCTAACTGTGCTAAGGTAGCATAATAATTTGTCCTTTAATTGAGGGCTGGTATGAATGAACTGACGAAGGGAAAATTGTCTCTGTAATTTATGTCTACGTAAAAAAGCCTAGATAATGTAGGGGGACGATAAGACCCTAGAAGCTTTACCCTAAAAGCTTTTAAGTATA-TTGGGTTTTTACTGGGGCGGTAGTTCTTTTAACAAGAGCCGATAAAACACATTGAGTGGTTACAATTAACTTATCTTAAGTTACTCTAGGGATAACAGCGTAATTCTCTGCTAGAGTCCTTATCGACCAGAGAGCTTACGACCTCGATGTTGAATTGAAGCCCTACTTAGAGCAGCATCTAAACAAAGGAAGACTGTTCGTCTTTTAAATCTTCACGGACTTTATATTTTGTATTTGGAGCATGGGCTGGAGCAGTAGGAACTGCATTGAGGATACTAATTCGAACTGAACTTGGTAGGCCGGGGAGGTTTATTGGGGATGATCAAATTTACAATGTAATTGTAACTGCACATGCTTTTGTTATGATTTTTTTTATAGTTATACCTGTTATAATTGGAGGATTTGGGAACTGGCTAGTCCCATTGATGCTAGGGGCCCCTGATATAGCTTTTCCACGAATAAATAATATAAGATTCTGACTTCTGCCACCCTCTCTGACCCTCCTTCTCAGAAGGGGGCTAGTTGAGAGAGGAGTAGGAACAGGGTGGACTGTTTACCCCCCTCTAGCAAGAGGTATCGCCCATAGAGGGGCTTCTGTAGATTTAGGAATTTTTTCTTTGCATTTAGCAGGAGCTTCCTCTATTCTTGGGGCAGTAAATTTTATTACCACTTGTATTAATATGCGCACATCTGGAATAACTATAGATCGAATACCTCTATTTGTATGGTCAGTTTTTATTACTGCAGTCTTATTACTTCTCTCTTTACCTGTTTTAGCAGGAGCAATTACTATACTATTAACAGATCGAAATTTAAACACTTCTTTTTTTGATCCTAGAGGAGGAGGGGATCCTGTTCTTTATCAGCATTTATTT????????????????????????????????????????????????????????????????????????????????????????????????????????????????????????????????????????????????????????????????????????????????????????????????????????????????????????????????????????????????????????????????????????????????????????????????????????????????????????????????????????????????????????????????????????????????????????????????????????????????????????????????????????????????????????????????????????????????????????????????????????????????????????????????????????????????????????????????????????????????????????????????????????????????????????????????????????????????????????????????????????????????????????????????????????????????????????????????????????????????????????????????????????????????????????????????????????????????????????????????????????????????????????????????????????????????????????????????????????????????????????????????????????????????????????????????????????????????????????????????????????????????????????????????????????????????????????????????????????????????????????????????????????????????????????????????????????????????????????????????????????????????????????????????????????????????????????????????????????????????????????????????????????????????????????????????????????????????????????????????????????????????????????????????????????????????????????????????????????????????????????????????????????????????????????????????????????????????????????????????????????????????????????????????????????????????????????????????????????????????????????????????????????????????????????????????????????????????????????????????????????????????????????????????????????????????????????????????????????????????????????????????????????????????????????????????????????????????????????????????????????????????????????????????????????????????????????????????????????????????????????????????????????????????????????????????????????????????????????????????????????????????????????????????????????????????????????????????????????????????????????????????????????????????????????????????????????????????????????????????????????????????????????????????????????????????????????????????????????????????????????????????????????????????????????????????????????????????????????????????????????????????????????????????????????????????????????????????????
A2_16HI1L04		?????????????????????????????????????????????????????????????????????????????????????????????????????????????????????????????????????????????????????????????????????????????????????????????????????????????????????????????????????????????????????????????????????????????????????????????????????????????????????????????????????????????????????????????????????????????????????????????????????????????????????????????????????????????????????????????????????????????????????????????CGCCTATTAATAAAATAGTAGGTAGATTCTGCCCAATGATACTTAAATGGCCGCAGTATCCTAACTGTGCTAAGGTAGCATAATAATTTGTCCTTTAATTGAGGGCTGGTATGAATGAACTGACGAAGGGAAAATTGTCTCTGTAATTTATGTCTACGTAAAAAAGCCTAGATAATGTAGGGGGACGATAAGACCCTAGAAGCTTTACCCTAAAAGCTTTTAAGTATA-TTGGGTTTTTACTGGGGCGGTAGTTCTTTTAACAAGAGCCGATAAAACACATTGAGTGGTTACAATTAACTTATCTTAAGTTACTCTAGGGATAACAGCGTAATTCTCTGCTAGAGTCCTTATCGACCAGAGAGCTTACGACCTCGATGTTGAATTGAAGCCCTACTTAGAGCAGCATCTAAACAAAGGAAGACTGTTCGTCTTTTAAATCTTCACG??????????????????????????????????????????????????????????????????????????????????????????????????????????????????????????????????????????????????????????????????????????????????????????????????????????????????????????????????????????????????????????????????????????????????????????????????????????????????????????????????????????????????????????????????????????????????????????????????????????????????????????????????????????????????????????????????????????????????????????????????????????????????????????????????????????????????????????????????????????????????????????????????????????????????????????????????????????????????????????????????????????????????????????????????????????????????????????????????????????????????????????????????????????????????????????????????????????????????????????????????????????????????????????????????????????????????????????????????????????????????????????????????????????????????????????????????????????????????????????????????????????????????????????????????????????????????????????????????????????????????????????????????????????????????????????????????????????????????????????????????????????????????????????????????????????????????????????????????????????????????????????????????????????????????????????????????????????????????????????????????????????????????????????????????????????????????????????????????????????????????????????????????????????????????????????????????????????????????????????????????????????????????????????????????????????????????????????????????????????????????????????????????????????????????????????????????????????????????????????????????????????????????????????????????????????????????????????????????????????????????????????????????????????????????????????????????????????????????????????????????????????????????????????????????????????????????????????????????????????????????????????????????????????????????????????????????????????????????????????????????????????????????????????????????????????????????????????????????????????????????????????????????????????????????????????????????????????????????????????????????????????????????????????????????????????????????????????????????????????????????????????????????????????????????????????????????????????????????????????????????????????????????????????????????????????????????????????????????????????????????????????????????????????????????????????????????????????????????????????????????????????????????????????????????????????????????????????????????????????????????????????????????????????????????????????????????????????????????????????????????????????????????????????????????????????????????????????????????????????????????????????????????????????????????????????????????????????????????????????????????????????????????????????????????????????????????????????????????????????????????????????????????????????????????????????????????????????????????????????????????????????????????????????????????????????????????????????????????????????????????????
A2_16HI1L05		?????????????????????????????????????????????????????????????????????????????????????????????????????????????????????????????????????????????????????????????????????????????????????????????????????????????????????????????????????????????????????????????????????????????????????????????????????????????????????????????????????????????????????????????????????????????????????????????????????????????????????????????????????????????????????????????????????????????????????????????CGCCTATTAATAAAATAGTAGGTAGATTCTGCCCAATGATACTTAAATGGCCGCAGTATCCTAACTGTGCTAAGGTAGCATAATAATTTGTCCTTTAATTGAGGGCTGGTATGAATGAACTGACGAAGGGAAAATTGTCTCTGTAATTTATGTCTACGTAAAAAAGCCTAGATAATGTAGGGGGACGATAAGACCCTAGAAGCTTTACCCTAAAAGCTTTTAAGTATA-TTGGGTTTTTACTGGGGCGGTAGTTCTTTTAACAAGAGCCGATAAAACACATTGAGTGGTTACAATTAACTTATCTTAAGTTACTCTAGGGATAACAGCGTAATTCTCTGCTAGAGTCCTTATCGACCAGAGAGCTTACGACCTCGATGTTGAATTGAAGCCCTACTTAGAGCAGCATCTAAACAAAGGAAGACTGTTCGTCTTTTAAATCTTCACGGACTTTATATTTTGTATTTGGAGCATGGGCTGGAGCAGTAGGAACTGCATTGAGGATACTAATTCGAACTGAACTTGGTAGGCCGGGGAGGTTTATTGGGGATGATCAAATTTACAATGTAATTGTAACTGCACATGCTTTTGTTATGATTTTTTTTATAGTTATACCTGTTATAATTGGAGGATTTGGGAACTGGCTAGTCCCATTGATGCTAGGGGCCCCTGATATAGCTTTTCCACGAATAAATAATATAAGATTCTGACTTCTGCCACCCTCTCTGACCCTCCTTCTCAGAAGGGGGCTAGTTGAGAGAGGAGTAGGAACAGGGTGGACTGTTTACCCCCCTCTAGCAAGAGGTATCGCCCATAGAGGGGCTTCTGTAGATTTAGGAATTTTTTCTTTGCATTTAGCAGGAGCTTCCTCTATTCTTGGGGCAGTAAATTTTATTACCACTTGTATTAATATGCGCACATCTGGAATAACTATAGATCGAATACCTCTATTTGTATGGTCAGTTTTTATTACTGCAGTCTTATTACTTCTCTCTTTACCTGTTTTAGCAGGAGCAATTACTATACTATTAACAGATCGAAATTTAAACACTTCTTTTTTTGATCCTAGAGGAGGAGGGGATCCTGTTCTTTATCAGCATTTATTT????????????????????????????????????????????????????????????????????????????????????????????????????????????????????????????????????????????????????????????????????????????????????????????????????????????????????????????????????????????????????????????????????????????????????????????????????????????????????????????????????????????????????????????????????????????????????????????????????????????????????????????????????????????????????????????????????????????????????????????????????????????????????????????????????????????????????????????????????????????????????????????????????????????????????????????????????????????????????????????????????????????????????????????????????????????????????????????????????????????????????????????????????????????????????????????????????????????????????????????????????????????????????????????????????????????????????????????????????????????????????????????????????????????????????????????????????????????????????????????????????????????????????????????????????????????????????????????????????????????????????????????????????????????????????????????????????????????????????????????????????????????????????????????????????????????????????????????????????????????????????????????????????????????????????????????????????????????????????????????????????????????????????????????????????????????????????????????????????????????????????????????????????????????????????????????????????????????????????????????????????????????????????????????????????????????????????????????????????????????????????????????????????????????????????????????????????????????????????????????????????????????????????????????????????????????????????????????????????????????????????????????????????????????????????????????????????????????????????????????????????????????????????????????????????????????????????????????????????????????????????????????????????????????????????????????????????????????????????????????????????????????????????????????????????????????????????????????????????????????????????????????????????????????????????????????????????????????????????????????????????????????????????????????????????????????????????????????????????????????????????????????????????????????????????????????????????????????????????????????????????????????????????????????????????????????????????????????????????
A3_16HI4L01		?????????????????????????????????????????????????????????????????????????????????????????????????????????????????????????????????????????????????????????????????????????????????????????????????????????????????????????????????????????????????????????????????????????????????????????????????????????????????????????????????????????????????????????????????????????????????????????????????????????????????????????????????????????????????????????????????????????????????????????????CGCCTACTAATAAAATAGTAGGTAGATTCTGCCCAATGATACTTAAATGGCCGCAGTATCCTGACTGTGCTAAGGTAGCATAATAATTTGTCCTTTAATTGAGGACTGGTATGAATGAACTGACGAAGGGAAAATTGTCTCTGTAATTTATGTCTACGTAAAAAAGCCTAGATAATGTAGGGGGACGATAAGACCCTAGAAGCTTTACCCTAAAAGCTTTTAAATATA-TTGGGTTTTTACTGGGGCGGTAATTCTTTTAACAAGAGTCGATAAAACACTTTGAGTGGTTTCAATTAACTTATCTTAAGTTACTCTAGGGATAACAGCGTAATTCTCTGCTAGAGTCCTTATCGACCAGGGAGCTTACGACCTCGATGTTGAATTGAAGCCCTACTTAGAGCAGCATCTAAATAAAGGAAGACTGTTCGTCTTTTAAATCTTCACG??????????????????????????????????????????????????????????????????????????????????????????????????????????????????????????????????????????????????????????????????????????????????????????????????????????????????????????????????????????????????????????????????????????????????????????????????????????????????????????????????????????????????????????????????????????????????????????????????????????????????????????????????????????????????????????????????????????????????????????????????????????????????????????????????????????????????????????????????????????????????????????????????????????????????????????????????????????????????????????????????????????????????????????????????????????????????????????????????????????????????????????????????????????????????????????????????????????????????????????????????????????????????????????????????????????????????????????????????????????????????????????????????????????????????????????????????????????????????????????????????????????????????????????????????????????????????????????????????????????????????????????????????????????????????????????????????????????????????????????????????????????????????????????????????????????????????????????????????????????????????????????????????????????????????????????????????????????????????????????????????????????????????????????????????????????????????????????????????????????????????????????????????????????????????????????????????????????????????????????????????????????????????????????????????????????????????????????????????????????????????????????????????????????????????????????????????????????????????????????????????????????????????????????????????????????????????????????????????????????????????????????????????????????????????????????????????????????????????????????????????????????????????????????????????????????????????????????????????????????????????????????????????????????????????????????????????????????????????????????????????????????????????????????????????????????????????????????????????????????????????????????????????????????????????????????????????????????????????????????????????????????????????????????????????????????????????????????????????????????????????????????????????????????????????????????????????????????????????????????????????????????????????????????????????????????????????????????????????????????????????????????????????????????????????????????????????????????????????????????????????????????????????????????????????????????????????????????????????????????????????????????????????????????????????????????????????????????????????????????????????????????????????????????????????????????????????????????????????????????????????????????????????????????????????????????????????????????????????????????????????????????????????????????????????????????????????????????????????????????????????????????????????????????????????????????????????????????????????????????????????????????????????????????????????????????????????????????????????????????????????????
A3_16HI4L02		?????????????????????????????????????????????????????????????????????????????????????????????????????????????????????????????????????????????????????????????????????????????????????????????????????????????????????????????????????????????????????????????????????????????????????????????????????????????????????????????????????????????????????????????????????????????????????????????????????????????????????????????????????????????????????????????????????????????????????????????CGCCTACTAATAAAATAGTAGGTAGATTCTGCCCAATGATACTTAAATGGCCGCAGTATCCTGACTGTGCTAAGGTAGCATAATAATTTGTCCTTTAATTGAGGACTGGTATGAATGAACTGACGAAGGGAAAATTGTCTCTGTAATTTATGTCTACGTAAAAAAGCCTAGATAATGTAGGGGGACGATAAGACCCTAGAAGCTTTACCCTAAAAGCTTTTAAATATA-TTGGGTTTTTACTGGGGCGGTAATTCTTTTAACAAGAGTCGATAAAACACTTTGAGTGGTTTCAATTAACTTATCTTAAGTTACTCTAGGGATAACAGCGTAATTCTCTGCTAGAGTCCTTATCGACCAGGGAGCTTACGACCTCGATGTTGAATTGAAGCCCTACTTAGAGCAGCATCTAAATAAAGGAAGACTGTTCGTCTTTTAAATCTTCACG??????????????????????????????????????????????????????????????????????????????????????????????????????????????????????????????????????????????????????????????????????????????????????????????????????????????????????????????????????????????????????????????????????????????????????????????????????????????????????????????????????????????????????????????????????????????????????????????????????????????????????????????????????????????????????????????????????????????????????????????????????????????????????????????????????????????????????????????????????????????????????????????????????????????????????????????????????????????????????????????????????????????????????????????????????????????????????????????????????????????????????????????????????????????????????????????????????????????????????????????????????????????????????????????????????????????????????????????????????????????????????????????????????????????????????????????????????????????????????????????????????????????????????????????????????????????????????????????????????????????????????????????????????????????????????????????????????????????????????????????????????????????????????????????????????????????????????????????????????????????????????????????????????????????????????????????????????????????????????????????????????????????????????????????????????????????????????????????????????????????????????????????????????????????????????????????????????????????????????????????????????????????????????????????????????????????????????????????????????????????????????????????????????????????????????????????????????????????????????????????????????????????????????????????????????????????????????????????????????????????????????????????????????????????????????????????????????????????????????????????????????????????????????????????????????????????????????????????????????????????????????????????????????????????????????????????????????????????????????????????????????????????????????????????????????????????????????????????????????????????????????????????????????????????????????????????????????????????????????????????????????????????????????????????????????????????????????????????????????????????????????????????????????????????????????????????????????????????????????????????????????????????????????????????????????????????????????????????????????????????????????????????????????????????????????????????????????????????????????????????????????????????????????????????????????????????????????????????????????????????????????????????????????????????????????????????????????????????????????????????????????????????????????????????????????????????????????????????????????????????????????????????????????????????????????????????????????????????????????????????????????????????????????????????????????????????????????????????????????????????????????????????????????????????????????????????????????????????????????????????????????????????????????????????????????????????????????????????????????????????????????
A3_16HI4L04		TTTAAGCTAAGAATCTAATTAAGGCAAGATTTATATTAAATACTTTAGTTTTAGGTAAAATTTAAACCTAAATTTATTTACTAGCTAACACTTCAAATCTTAAGAGATAAACAAGG-ATTAGATACCCTTTTATACTTAGGGCCTTTGAGCAGGGTAGTAACTAGCTATGTTCTTCAAACCCAAAGGATTTGGCGGTGCTCTATATAATTAGAGGAACCTGTAAAGTAATCGAAATTACACGCTGTATCTTACCAGAGCTAAGCTTGTATACCGTCGTCTAGGTAGCTCTAAAAAGATCTACCTAATAGAGCAATACTTATGGCAGATCAAGGTGCAGCCTGCTTTGGCTACTATGGGTTACAATCTAAATATAGTTAGATAACCTCTGAAATAGGATTTAATAGTAATTTAAGTTTAATATACTTAAATAAAACTTCCATAGAGCATGTACATATCGCCCGTCACTCTCATCTTCTCGCCTACTAATAAAATAGTAGGTAGATTCTGCCCAATGATACTTAAATGGCCGCAGTATCCTGACTGTGCTAAGGTAGCATAATAATTTGTCCTTTAATTGAGGACTGGTATGAATGAACTGACGAAGGGAGAATTGTCTCTGTATTTTATGTCTACGTAAAAAAGCCTAGATAATGTAGGGGGACGATAAGACCCTAGAAGCTTTACCCTAAAAGCTTTTAAATATA-TTGGGTTTTTACTGGGGCGGTAATTCTTTTAACAAGAGTTGATAAAACACATTGAGTGGTTTCAATTAACTTATCTTAAGTTACTCTAGGGATAACAGCGTAATTCTCTGCTAGAGTTCTTATCGACCAGAGAGCTTACGACCTCGATGTTGAATTGAAGCCCTACTTAGAGCAGCATCTAAATAAAGGAAGACTGTTCGTCTTTTAAATCTTCACG??????????????????????????????????????????????????????????????????????????????????????????????????????????????????????????????????????????????????????????????????????????????????????????????????????????????????????????????????????????????????????????????????????????????????????????????????????????????????????????????????????????????????????????????????????????????????????????????????????????????????????????????????????????????????????????????????????????????????????????????????????????????????????????????????????????????????????????????????????????????????????????????????????????????????????????????????????????????????????????????????????????????????CCTTCTCTCTACTATCCCATATATTGGTACAGACCTTGTTCAATGGCTCTGAGGAGGATTTGCAGTAGATGCTGCTACTTTGACTCGATTTTTCTCATTTCATTTTCTTTTGCCTTTTATTATTGCAGCTTTGGTAGTTATTCATATTTTATTTTTACATCAGACAGGTTCTTCTAACCCCCTAGGAGTAGAAAGTTCCCCTAATAAGATTCCATTTCACCCATACTTTACATTCAAGGATGTCTTTGGATTTATTGCTATACTATTTTTACTTTTGATAATTACCTTAATTTCACCTTATGGGTTAGGAGATCCTGAGAATTTTAACCCTGCTAATCCTTTAACAACCCCTCCTTCGTAAGTCTACCGGAGGTAAGGCTCCGCGCAAACAACTGGCTACCAAAGCCGCTCGAAAATCAGCCCCCGCCACCGGAGGTGTCAAGAAACCCCACAGGTACCGCCCCGGTACCGTCGCTCTCAGGGAGATCAGACGTTACCAAAAGAGTACCGAGTTGCTCATTAGAAAGTTACCCTTCCAGCGTCTCGTGAGAGAGATAGGTCAAGACTTCAAAACCGACCTCAGGTTCCAGTCCTCCGCCGTCATGGCCCTTCAGGAAGCTTCCGAAGCTTACCTCGTCGGTCTCTTCGAAGACACCAACTTGTGCGCTATCCACGCCAAGAGA?????????????????????????????????????????????????????????????????????????????????????????????????????????????????????????????????????????????????????????????????????????????????????????????????????????????????????????????????????????????????????????????????????????????????????????????????????????????????????????????????????????????????????????????????????????????????????????????????????????????????????????????????????????????????????????????????????????????????????????????????????????????????????????????????????????????????????????????????????????????????????????????????????????????????????????????????????????????????????????????????????????????????????????CGAAAGTGAGTTCGTATCTCTCAAGCAGAACGAGAACTCTTTCTCTACGTTCGGCGACGTCGTTCGCCGACCATTCCCTGAGTCGGTCGGAGCTCCTCTCTTACTTCGGAGGCAGACATTTAATCTTTTTAAAACCACCAAAAAAATGGGTCGCATTCGCCTTCCCTCTTTCTTT----ATTCGAGGTTTCGTTTTGCGCGTTTATCTCTTCGGAAGTGCTCGCTCGAACTCGTCCTCTTTTTCATTCCCTCTCT-ATTTCTGGAAATTCCACGAGCCCGTCGCCCGTTCCA-TCGGTTCGGGAAAGATGCCTGGAACGAAAGGAAATACTTAAAGAG--AAGGGTAGTGGAGAAGCGAGGAGTTAGAACGTGCACGCTTTCCGC-TTGAGGTTTCGCGTAAGTACTTACCTCGGGTTGTAAATGGAGGTTGGAAGGGTATGCGTATGTAAATACATACGTATATTTGCGTATCCGGTGGAGGAAAGATGTGTCGATCGAAGACGGGGATAAAATAAGGAGGTACTACGAAAGACTCGGGGGCGTTAACGAACGACGTCGGTGGCTAGGATCGAGTCAGTGTTCTAGCGATACCGAGAAATGATACTTGTTTGGTCTGATCCGATCGCCCTAGTAGTAGTCTGGGGCGTCTCCGGGGTGGTATTGGCGAGGTTGCCTTTGAAAAGATTTTCATCGGATCTTCCTCCGTCAATCACTACCCCCGTCGATAATAATTGCGGAGGCGTCCTCGTGTCTACGAACCAGGCTCGGCGCAAGACCGGGGCTCGTCGTCGCCCTCTCCTCGCTCTCATTTCGTTCTTCGGAGCGTTTTGACGCGGCGGAGCCGGCGGGCGAGTACCTTGAGCGTACTGGTTAGTACCCGAAAGATGGTGATCTATGCCTGGTTAGGA-GAAGCCAGAGGAAACTCTGGTGGAGGTCCGCAGCGGTTCTGACGTGCAA
A3_16HI4L05		TTTAAGCTAAGAATCTAATTAAGGCAAGATTTATATTAAATACTTTAGTTTTAGGTAAAATTTAAACCTAAATTTATTTACTAGTTAACACTTCAAATCTTAAGAGATAAACAAGG-ATTAGATACCCTTTTATACTTAGGGCCTTTGAGCAGGGTAGTAACTAGCTATGTTCTTCAAACCCAAAGGATTTGGCGGTGCTCTATATAATTAGAGGAACCTGTAAAGTAATCGAAATTACACGCTGTATCTTACCAGAGCTAAGCTTGTATACCGTCGTCTAGGTAGCTCTAAAAAGATCTACCTGATAGAGCAATACTTATGGCAGATCAAGGTGCAGTCTGCTTTGGCTATTATGGGTTACAATCTAAATATAGTTAGATAACCTCTGAAATAGGATTTAATAGTAATTTAAGTTTAATATACTTAAATAAAACTTCCATAGAGCATGTACATATCGCCCGTCACTCTCATCTTCTCGCCTACTAATAAAATAGTAGGTAGATTCTGCCCAATGATACTTAAATGGCCGCAGTATCCTGACTGTGCTAAGGTAGCATAATAATTTGTCCTTTAATTGAGGACTGGTATGAATGAACTGACGAAGGGAAAATTGTCTCTGTAATTTATGTCTACGTAAAAAAGCCTAGATAATGTAGGGGGACGATAAGACCCTAGAAGCTTTACCCTAAAAGCTTTTAAATATA-TTGGGTTTTTACTGGGGCGGTAATTCTTTTAACAAGAGTCGATAAAACACTTTGAGTGGTTTCAATTAACTTATCTTAAGTTACTCTAGGGATAACAGCGTAATTCTCTGCTAGAGTCCTTATCGACCAGGGAGCTTACGACCTCGATGTTGAATTGAAGCCCTACTTAGAGCAGCATCTAAATAAAGGAAGACTGTTCGTCTTTTAAATCTTCACG??????????????????????????????????????????????????????????????????????????????????????????????????????????????????????????????????????????????????????????????????????????????????????????????????????????????????????????????????????????????????????????????????????????????????????????????????????????????????????????????????????????????????????????????????????????????????????????????????????????????????????????????????????????????????????????????????????????????????????????????????????????????????????????????????????????????????????????????????????????????????????????????????????????????????????????????????????????????????????????????????????????????????CCTTCTCTCTACTATTCCGTATATCGGTACAGACCTTGTTCAATGGCTCTGGGGAGGATTTGCAGTAGATGCTGCTACTTTAACTCGATTTTTCTCATTCCATTTTCTTTTGCCTTTTATTATTGCAGCTTTGGTAGTTATCCATATTTTATTTTTACATCAGACAGGCTCTTCTAACCCCCTAGGAGTAGAAAGTTCCCCTAATAAGATTCCATTCCACCCATACTTTACATTTAAGGATGTCTTTGGATTTATTACTATACTATTTTTACTCCTGATAATTACCTTAATTTCACCTTATGGGCTGGGGGACCCTGAGAATTTTAACCCTGCTAATCCTTTAACAACCCCTCCC?????????????????????????????????????????????????????????????????????????????????????????????????????????????????????????????????????????????????????????????????????????????????????????????????????????????????????????????????????????????????????????????????????????????????????????????????????????????????????????????????????????????????????????????????????????????????????????????????????????????????????????????????????????????????????????????????????????????????????????????????????????????????????????????????????????????????????????????????????????????????????????????????????????????????????????????????????????????????????????????????????????????????????????????????????????????????????????????????????????????????????????????????????????????????????????????????????????????????????????????????????????????????????????????????????????????????????????????????????????????????????????????????????????????????????????????????????????????????????????????????????????????????????????????????????????????????????????????????????????????????????????????????????????????????????????????????????????????????????????????????????????????????????????????????????????????????????????????????????????????????????????????????????????????????????????????????????????????????????????????????????????????????????????????????????????????????????????????????????????????????????????????????????????????????????????????????????????????????????????????????????????????????????????????????????????????????????????????????????????????????????????????????????????????????????????????????????????????????????????????????????????????????????????????????????????????????????????????????????????????????????????????????????????????????????????????????????????????????????????????????????????????????????????????????????????????????????????????????????????????????????????????????????????????????????????????????????????????????????????????????????????????????????????????????
A3_HI3_1		TTTAAGCTAAGAATCTAATTAAGGCAAGATTTATATTAAATACTTTAGTTTTAGGTAAAATTTAAACCTAAATTTATTTACTAGCTAACACTTCAAATCTTAAGAGATAAACAAGG-ATTAGATACCCTTTTATACTTAGGGCCTTTGAGCAGGGTAGTAACTAGCTATGTTCTTCAAACCCAAAGGATTTGGCGGTGCTCTATATAATTAGAGGAACCTGTAAAGTAATCGAAATTACACGCTGTATCTTACCAGAGCTAAGCTTGTATACCGTCGTCTAGGTAGCTCTAAAAAGATCTACCTAATAGAGCAATACTTATGGCAGATCAAGGTGCAGCCTGCTTTGGCTACTATGGGTTACAATCTAAATATAGTTAGATAACCTCTGAAATAGGATTTAATAGTAATTTAAGTTTAATATACTTAAATAAAACTTCCATAGAGCATGTACATATCGCCCGTCACTCTCATCTTCTCGCCTACTAATAAAATAGTAGGTAGATTCTGCCCAATGATACTTAAATGGCCGCAGTATCCTGACTGTGCTAAGGTAGCATAATAATTTGTCCTTTAATTGAGGACTGGTATGAATGAACTGACGAAGGGAGAATTGTCTCTGTATTTTATGTCTACGTAAAAAAGCCTAGATAATGTAGGGGGACGATAAGACCCTAGAAGCTTTACCCTAAAAGCTTTTAAATATA-TTGGGTTTTTACTGGGGCGGTAATTCTTTTAACAAGAGTTGATAAAACACATTGAGTGGTTTCAATTAACTTATCTTAAGTTACTCTAGGGATAACAGCGTAATTCTCTGCTAGAGTTCTTATCGACCAGAGAGCTTACGACCTCGATGTTGAATTGAAGCCCTACTTAGAGCAGCATCTAAATAAAGGAAGACTGTTCGTCTTTTAAATCTTCACG???????????????????????????????????????????ACTGCATTGAGAATATTAATTCGAACTGAACTTGGTAGACCAGGGAGATTTATTGGGGACGATCAAATTTATAATGTAATTGTAACTGCACATGCTTTTGTCATGATTTTTTTTATAGTTATACCTGTTATAATCGGAGGATTTGGCAATTGATTAGTCCCATTGATGTTAGGGGCTCCTGATATAGCTTTTCCACGAATAAATAATATAAGATTCTGGCTTCTCCCACCTTCTCTAACCCTCCTTCTCAGAAGGGGGCTAGTTGAGAGAGGGGTAGGAACAGGGTGAACTGTTTACCCTCCTCTAGCAAGGGGTATTGCCCATAGAGGGGCTTCTGTCGATCTAGGAATTTTTTCTTTACATTTAGCAGGAGCTTCTTCTATTCTTGGAGCAGTAAATTTTATTACTACTTGTATTAATATGCGTACATCTGGGATAACTATAGACCGAATACCTCTATTTGTATGGTCAGTTTTTATCACTGCAATTTTATTACTTCTCTCCTTACCTGTATTAGCAGGAGCAATTACTATACTATTAACAGACCGAAACTTAAACACTTCTTTTTTTGATCCTAGTGGGGGAGGGGATCCTGTTCTTTATCAGCATTTATTTCCTTCTCTCTACTATCCCATATATTGGTACAGACCTTGTTCAATGGCTCTGAGGAGGATTTGCAGTAGATGCTGCTACTTTGACTCGATTTTTCTCATTTCATTTTCTTTTGCCTTTTATTATTGCAGCTTTGGTAGTTATTCATATTTTATTTTTACATCAGACAGGTTCTTCTAACCCCCTAGGAGTAGAAAGTTCCCCTAATAAGATTCCATTTCACCCATACTTTACATTCAAGGATGTCTTTGGATTTATTGCTATACTATTTTTACTTTTGATAATTACCTTAATTTCACCTTATGGGTTAGGAGATCCTGAGAATTTTAACCCTGCTAATCCTTTAACAACCCCTCCT??????????????????????????????????????????????????????????????????????????????????????????????????????????????????????????????????????????????????????????????????????????????????????????????????????????????????????????????????????????????????????????????????????????????????????????????????????????????????????????????????????????????????????????????????????????????????????????????????????????????????????????????????????????????????????????????TCAAGACTGGTCAAGAAAACGTGCCCATCCTGAAGAAAGAGGTTAACGGTGACGCTTCGGAGGCTGCTCTTCTCAAGTGCGTGGAATTAGCTGTAGGAGACGTCAGGAAATGGAGAGCTAAGAACAAGAAAGTCTGTGAACTGCCTTTCAATTCCACCAACAAATATCAAGTATCTATTCACGAGACTGAGGACACCAACGACCCAAGGTACTTGTTGGTTATGAAGGGAGCCCCTGAGAGAATTCTTGAGAGATGCTCCACCATCTTCATTCACGGAGAAGAGAAACCCTTGGACGACGAAATGAGAGAAGCCTTCAACAACGCTTATTTGGAATTGGGAGGTTTGGGTGAACGTGTGCTCGGGTTCTGTGACTACATGCTGCCATCTGACAAATTCCCCGTCGGATACCCCTTCGACGCCGATTCCTGCAACTTCCCAGTTCACGGCCTGAGATTCGTTGGGCTTATGTCTATGATTGATCCCCCAAGAGCCGCTGTACCTG???????????????????????????????????????????CGAAAGTGAGTTCGTATCTCTCAAGCAGAACGAGAACTCTTTCTCTACGTTCGGCGACGTCGTTCGCCGACCATTCCCTGAGTCGGTCGGAGCTCCTCTCTTACTTCGGAGGCAGACATTTAATCTTTTTAAAACCACCAAAAAAATGGGTCGCATTCGCCTTCCCTCTTTCTTT----ATTCGAGGTTTCGTTTTGCGCGTTTATCTCTTCGGAAGTGCTCGCTCGAACTCGTCCTCTTTTTCATTCCCTCTCT-ATTTCTGGAAATTCCACGAGCCCGTCGCCCGTTCCA-TCGGTTCGGGAAAGATGCCTGGAACGAAAGGAAATACTTAAAGAG--AAGGGTAGTGGAGAAGCGAGGAGTTAGAACGTGCACGCTTTCCGC-TTGAGGTTTCGCGTAAGTACTTACCTCGGGTTGTAAATGGAGGTTGGAAGGGTATGCGTATGTAAATACATACGTATATTTGCGTATCCGGTGGAGGAAAGATGTGTCGATCGAAGACGGGGATAAAATAAGGAGGTACTACGAAAGACTCGGGGGCGTTAACGAACGACGTCGGTGGCTAGGATCGAGTCAGTGTTCTAGCGATACCGAGAAATGATACTTGTTTGGTCTGATCCGATCGCCCTAGTAGTAGTTTGGGGCGTCTCCGGGGTGGTATTGGCGAGGTTGCCTTTGAAAAGATTTTCATCGGATCTTCCTCCGTCAATCACTACCCCCGTCGATAATAATTGCGGAGGCGTCCTCGTGTCTACGAACCAGGCTCGGCGCAAGACCGGGGCTCGTCGTCGCCCTCTCCTCGCTCTCATTTCGTTCTTCGGAGCGTTTTGACGCGGCGGAGCCGGCGGGCGAGTACCTTGAGCGTACTGGTTAGTACCCGAAAGATGGTGATCTATGCCTGGTTAGGACGAAGCCAGAGGAAACTCTGGTGGAGGTCCGCAGCGGTTCTGACGTGCAA
A4_16HI5L01		TTTAAGCTAAGAATCTAATTAAGGCAAGATTTATATTAAATACTTTAGTTTTAGGTAAAATTTAAACCTAAATTTATTTACTAGCTAACACTTCAAATCTTAAGAGATAAACAAGG-ATTAGATACCCTTTTATACTTAGGGCCTTTGAGCAGGGTAGTAACTAGCTATGTTCTTCAAACCCAAAGGATTTGGCGGTGCTCTATATAATTAGAGGAACCTGTAAAGTAATCGAAATTACACGTTGTATCTTACCAGAGCTGAGCTTGTATACCGTCGTCTAGGTAGCTCTAAAAAGATCTACCTGATAGAGCAATACTTATGGCAGATCAAGGTGCAGCCTGCTTTGGCTATTATGGGTTACAATCTAAATATAGTTAGATAACCTCTGAAATAGGATTTAATAGTAATTTAAGTTTAATACACTTAAATAAAACTYCCATAGAGCATGTACATATCGCCCGTCACTCTCATCNTCTCGCCTACTAATAAAATAGTAGGTAGATTCTGCCCAATGATACTTAAATGGCCGCAGTATCCTGACTGTGCTAAGGTAGCATAATAATTTGTCCTTTAATTGAGGACTGGCATGAATGAACTGACGAAGGGAAAATTGTCTCTGTAATTTATGTCTACGTAAAAAAGCCTAGGTAATGTAGGGGGACGATAAGACCCTAGAAGCTTTACCCTAAAAGCTTTTAAATATA-TTGGGTTTTTACTGGGGCGGTAATTCTTTTAACAAGAGTCGATAAAACACTTTGAGTGGTTTCAATTAACTTATCTTAAGTTACTCTAGGGATAACAGCGTAATTCTCTGCTAGAGTCCTTATCGACCAGGGAGCTTACGACCTCGATGTTGAATTGAAGCCCTACTTAGAGCAGCATCTAAATAAAGGAAGACTGTTCGTCTTTTAAACCTTCACG??????????????????????????????????????????????????????????????????????????????????????????????????????????????????????????????????????????????????????????????????????????????????????????????????????????????????????????????????????????????????????????????????????????????????????????????????????????????????????????????????????????????????????????????????????????????????????????????????????????????????????????????????????????????????????????????????????????????????????????????????????????????????????????????????????????????????????????????????????????????????????????????????????????????????????????????????????????????????????????????????????????????????CCTTCTCTCTACTATCCCGTATATNGGTACAGACCTNGTTCAATGGCTCTGAGGAGGATTNGCAGTAGATGCTGNTACTCNGACTCGATTTTTCTCATTTCATTTCCTTTTGCCTTTTATTATTGCAGCTTTGGTAGTTATCCATATTTTATTTTTACATCAGACAGGTTCTTCTAACCCCCTAGGGGTAGAAAGTTCCCCTAATAAGATTCCATTTCACCCATACTTTACACTTAAGGATGTCTTTGGGTTTATTACTATACTATTTTTACTTTTGATAATTACCTTAATTTCACCTTATGGGTTGGGAGACCCTGAGAATTTTAACCCTGCTAATCCTTTAACAACCCCTCCA?????????????????????????????????????????????????????????????????????????????????????????????????????????????????????????????????????????????????????????????????????????????????????????????????????????????????????????????????????????????????????????????????????????????????????????????????????????????????????????????????????????????????????????????????????????????????????????????????????????????????????????????????????????????????????????????????????????????????????????????????????????????????????????????????????????????????????????????????????????????????????????????????????????????????????????????????????????????????????????????????????????????????????????????????????????????????????????????????????????????????????????????????????????????????????????????????????????????????????????????????????????????????????????????????????????????????????????????????????????????????????????????????????????????????????????????????????????????????????????????????????????????????????????????????????????????????????????????????????????????????????????????????????????????????????????????????????????????????????????????????????????????????????????????????????????????????????????????????????????????????????????????????????????????????????????????????????????????????????????????????????????????????????????????????????????????????????????????????????????????????????????????????????????????????????????????????????????????????????????????????????????????????????????????????????????????????????????????????????????????????????????????????????????????????????????????????????????????????????????????????????????????????????????????????????????????????????????????????????????????????????????????????????????????????????????????????????????????????????????????????????????????????????????????????????????????????????????????????????????????????????????????????????????????????????????????????????????????????????????????????????????????????????????????????
A4_16HI5L02		?????????????????????????????????????????????????????????????????????????????????????????????????????????????????????????????????????????????????????????????????????????????????????????????????????????????????????????????????????????????????????????????????????????????????????????????????????????????????????????????????????????????????????????????????????????????????????????????????????????????????????????????????????????????????????????????????????????????????????????????CGCCTACTAATAAAATAGTAGGTAGATTCTGCCCAATGATACTTAAATGGCCGCAGTATCCTGACTGTGCTAAGGTAGCATAATAATTTGTCCTTTAATTGAGGACTGGCATGAATGAACTGACGAAGGGAAAATTGTCTCTGTAATTTATGTCTACGTAAAAAAGCCTAGATAATGTAGGGGGACGATAAGACCCTAGAAGCTTTACCCTAAAAGCTTTTAAATATA-TTGGGTTTTTACTGGGGCGGTAATTCTTTTAACAAGAGCCGATAAAACACTTTGAGTGGTTTCAATTAACTTATCTTAAGTTACTCTAGGGATAACAGCGTAATTCTCTGCTAGAGTCCTTATCGACCAGGGAGCTTACGACCTCGATGTTGAATTGAAGCCCTACTTAGAGCAGCATCTAAATAAAGGAAGACTGTTCGTCTTTTAAATCTTCACG??????????????????????????????????????????????????????????????????????????????????????????????????????????????????????????????????????????????????????????????????????????????????????????????????????????????????????????????????????????????????????????????????????????????????????????????????????????????????????????????????????????????????????????????????????????????????????????????????????????????????????????????????????????????????????????????????????????????????????????????????????????????????????????????????????????????????????????????????????????????????????????????????????????????????????????????????????????????????????????????????????????????????????????????????????????????????????????????????????????????????????????????????????????????????????????????????????????????????????????????????????????????????????????????????????????????????????????????????????????????????????????????????????????????????????????????????????????????????????????????????????????????????????????????????????????????????????????????????????????????????????????????????????????????????????????????????????????????????????????????????????????????????????????????????????????????????????????????????????????????????????????????????????????????????????????????????????????????????????????????????????????????????????????????????????????????????????????????????????????????????????????????????????????????????????????????????????????????????????????????????????????????????????????????????????????????????????????????????????????????????????????????????????????????????????????????????????????????????????????????????????????????????????????????????????????????????????????????????????????????????????????????????????????????????????????????????????????????????????????????????????????????????????????????????????????????????????????????????????????????????????????????????????????????????????????????????????????????????????????????????????????????????????????????????????????????????????????????????????????????????????????????????????????????????????????????????????????????????????????????????????????????????????????????????????????????????????????????????????????????????????????????????????????????????????????????????????????????????????????????????????????????????????????????????????????????????????????????????????????????????????????????????????????????????????????????????????????????????????????????????????????????????????????????????????????????????????????????????????????????????????????????????????????????????????????????????????????????????????????????????????????????????????????????????????????????????????????????????????????????????????????????????????????????????????????????????????????????????????????????????????????????????????????????????????????????????????????????????????????????????????????????????????????????????????????????????????????????????????????????????????????????????????????????????????????????????????????????????????????????????????
A4_16HI5L03		?????????????????????????????????????????????????????????????????????????????????????????????????????????????????????????????????????????????????????????????????????????????????????????????????????????????????????????????????????????????????????????????????????????????????????????????????????????????????????????????????????????????????????????????????????????????????????????????????????????????????????????????????????????????????????????????????????????????????????????????CGCCTACTAATAAAATAGTAGGTAGATTCTGCCCAATGATACTTAAATGGCCGCAGTATCCTGACTGTGCTAAGGTAGCATAATAATTTGTCCTTTAATTGAGGACTGGCATGAATGAACTGACGAAGGGAAAATTGTCTCTGTAATTTATGTCTACGTAAAAAAGCCTAGGTAATGTAGGGGGACGATAAGACCCTAGAAGCTTTACCCTAAAAGCTTTTAAATATA-TTGGGTTTTTACTGGGGCGGTAATTCTTTTAACAAGAGTCGATAAAACACTTTGAGTGGTTTCAATTAACTTATCTTAAGTTACTCTAGGGATAACAGCGTAATTCTCTGCTAGAGTCCTTATCGACCAGGGAGCTTACGACCTCGATGTTGAATTGAAGCCCTACTTAGAGCAGCATCTAAATAAAGGAAGACTGTTCGTCTTTTAAACCTTCACG??????????????????????????????????????????????????????????????????????????????????????????????????????????????????????????????????????????????????????????????????????????????????????????????????????????????????????????????????????????????????????????????????????????????????????????????????????????????????????????????????????????????????????????????????????????????????????????????????????????????????????????????????????????????????????????????????????????????????????????????????????????????????????????????????????????????????????????????????????????????????????????????????????????????????????????????????????????????????????????????????????????????????????????????????????????????????????????????????????????????????????????????????????????????????????????????????????????????????????????????????????????????????????????????????????????????????????????????????????????????????????????????????????????????????????????????????????????????????????????????????????????????????????????????????????????????????????????????????????????????????????????????????????????????????????????????????????????????????????????????????????????????????????????????????????????????????????????????????????????????????????????????????????????????????????????????????????????????????????????????????????????????????????????????????????????????????????????????????????????????????????????????????????????????????????????????????????????????????????????????????????????????????????????????????????????????????????????????????????????????????????????????????????????????????????????????????????????????????????????????????????????????????????????????????????????????????????????????????????????????????????????????????????????????????????????????????????????????????????????????????????????????????????????????????????????????????????????????????????????????????????????????????????????????????????????????????????????????????????????????????????????????????????????????????????????????????????????????????????????????????????????????????????????????????????????????????????????????????????????????????????????????????????????????????????????????????????????????????????????????????????????????????????????????????????????????????????????????????????????????????????????????????????????????????????????????????????????????????????????????????????????????????????????????????????????????????????????????????????????????????????????????????????????????????????????????????????????????????????????????????????????????????????????????????????????????????????????????????????????????????????????????????????????????????????????????????????????????????????????????????????????????????????????????????????????????????????????????????????????????????????????????????????????????????????????????????????????????????????????????????????????????????????????????????????????????????????????????????????????????????????????????????????????????????????????????????????????????????????????????????????
A4_16HI5L04		TTTAAGCTAAGAATCTAATTAAGGCAAGATTTATATTAAATACTTTAGTTTTAGGTAAAATTTAAACCTAAATTTATTTACTAGCTAACACTTCAAATCTTAAGAGATAAACAAGG-ATTAGATACCCTTTTATACTTAGGGCCTTTGAGCAGGGTAGTAACTAGCTATGTTCTTCAAACCCAAAGGATTTGGCGGTGCTCTATATAATTAGAGGAACCTGTAAAGTAATCGAAATTACACGTTGTATCTTACCAGAGCTGAGCTTGTATACCGTCGTCTAGGTAGCTCTAAAAAGATCTACCTGATAGAGCAATACTTATGGCAGATCAAGGTGCAGCCTGCTTTGGCTATTATGGGTTACAATCTAAATATAGTTAGATAACCTCTGAAATAGGATTTAATAGTAATTTAAGTTTAATACACTTAAATAAAACTTCCATAGAGCATGTACATATCGCCCGTCACTCTCATCNTCTCGCCTACTAATAAAATAGTAGGTAGATTCTGCCCAATGATACTTAAATGGCCGCAGTATCCTGACTGTGCTAAGGTAGCATAATAATTTGTCCTTTAATTGAGGACTGGCATGAATGAACTGACGAAGGGAAAATTGTCTCTGTAATTTATGTCTACGTAAAAAAGCCTAGGTAATGTAGGGGGACGATAAGACCCTAGAAGCTTTACCCTAAAAGCTTTTAAATATA-TTGGGTTTTTACTGGGGCGGTAATTCTTTTAACAAGAGTCGATAAAACACTTTGAGTGGTTTCAATTAACTTATCTTAAGTTACTCTAGGGATAACAGCGTAATTCTCTGCTAGAGTCCTTATCGACCAGGGAGCTTACGACCTCGATGTTGAATTGAAGCCCTACTTAGAGCAGCATCTAAATAAAGGAAGACTGTTCGTCTTTTAAACCTTCACG??????????????????????????????????????????????????????????????????????????????????????????????????????????????????????????????????????????????????????????????????????????????????????????????????????????????????????????????????????????????????????????????????????????????????????????????????????????????????????????????????????????????????????????????????????????????????????????????????????????????????????????????????????????????????????????????????????????????????????????????????????????????????????????????????????????????????????????????????????????????????????????????????????????????????????????????????????????????????????????????????????????????????CCTTCTCTCTACTATCCCGTATATTGGTACAGACCTTGTTCAATGGCTCTGAGGAGGATTTGCAGTAGATGCTGCTACTCTGACTCGATTTTTCTCATTTCATTTCCTTTTGCCTTTTATTATTGCAGCTTTGGTAGTTATCCATATTTTATTTTTACATCAGACAGGTTCTTCTAACCCCCTAGGGGTAGAAAGTTCCCCTAATAAGATTCCATTTCACCCATACTTTACATTTAAGGATGTCTTTGGGTTTATTACTATACTATTTTTACTTTTGATAATTACCTTAATTTCACCTTATGGGTTGGGAGACCCTGAGAATTTTAACCCTGCTAATCCTTTAACAACCCCTCCATCGTAAGTCTACCGGAGGTAAGGCTCCGCGCAAACAACTGGCTACCAAAGCCGCTCGAAAATCAGCCCCCGCCACCGGAGGTGTCAAGAAACCCCACAGGTACCGCCCCGGTACCGTCGCTCTCAGGGAGATCAGACGTTACCAAAAGAGTACCGAGTTGCTCATTAGAAAGTTACCCTTCCAGCGTCTCGTCAGAGAGATAGCTCAAGACTTCAAAACCGACCTCAGGTTCCAGTCCTCCGCCGTCATGGCCCTTCAGGAAGCTTCCGAAGCTTACCTCGTCGGTCTCTTCGAAGACACCAACTTGTGCGCTATCCACGCCAAGAGAGACAACACTATCATTGAAGCCGACACCACTGAAGATCAATCCGGAGGACAATACGACAAGACCTCTTTGGGCTGGAAAGCTCTCTCCCGAATCGCAGCCCTCTGCAACAGAGCCGAATTCAAGACTGGTCAAGAAAACGTGCCCATCCTGAAGAAAGAGGTTAACGGTGACGCTTCGGAGGCTGCTCTTCTCAAGTGCGTGGAATTAGCTGTAGGAGACGTCAGGAAATGGAGAGCTAAGAACAAGAAAGTCTGTGAACTGCCTTTCAATTCCACCAACAAATATCAAGTATCTATTCACGAGACTGAGGACACCAACGACCCAAGGTACTTGTTGGTTATGAAGGGAGCCCCTGAGAGAATTCTTGAGAGATGCTCCACCATCTTCATTCACGGAGAAGAGAAACCCTTGGACGACGAAATGAGAGAAGCCTTCAACAACGCTTATTTGGAATTGGGAGGTTTGGGTGAACGTGTGCTCGGGTTCTGTGACTACATGCTGCCATCTGACAAATTCCCCGTCGGATACCCCTTCGACGCCGATTCCTGCAACTTCCCAGTTCACGGCCTGAGATTCGTTGGGCTTATGTCTATGATTGATCCCCCAAGAGCCGCTGTACCTGACGCCGTAGCCAAGTGCCGATCAGCCGGTATCAAGGTAATCA?????????????????????????????????????????????????????????????????????????????????????????????????????????????????????????????????????????????????????????????????????????????????????????????????????????????????????????????????????????????????????????????????????????????????????????????????????????????????????????????????????????????????????????????????????????????????????????????????????????????????????????????????????????????????????????????????????????????????????????????????????????????????????????????????????????????????????????????????????????????????????????????????????????????????????????????????????????????????????????????????????????????????????????????????????????????????????????????????????????????????????????????????????????????????????????????????????????????????????????????????????????????????????????????????????????????????????????????????????????????????????????????????????????????????????????????????????????????????????????????????
A4_16HI5L05		?????????????????????????????????????????????????????????????????????????????????????????????????????????????????????????????????????????????????????????????????????????????????????????????????????????????????????????????????????????????????????????????????????????????????????????????????????????????????????????????????????????????????????????????????????????????????????????????????????????????????????????????????????????????????????????????????????????????????????????????CGCCTACTAATAAAATAGTAGGTAGATTCTGCCCAATGATACTTAAATGGCCGCAGTATCCTGACTGTGCTAAGGTAGCATAATAATTTGTCCTTTAATTGAGGACTGGCATGAATGAACTGACGAAGGGAAAATTGTCTCTGTAATTTATGTCTACGTAAAAAAGCCTAGGTAATGTAGGGGGACGATAAGACCCTAGAAGCTTTACCCTAAAAGCTTTTAAATATA-TTGGGTTTTTACTGGGGCGGTAATTCTTTTAACAAGAGTCGATAAAACACTTTGAGTGGTTTCAATTAACTTATCTTAAGTTACTCTAGGGATAACAGCGTAATTCTCTGCTAGAGTCCTTATCGACCAGGGAGCTTACGACCTCGATGTTGAATTGAAGCCCTACTTAGAGCAGCATCTAAATAAAGGAAGACTGTTCGTCTTTTAAACCTTCACG?????????????????????????????????????????????????????????????????????????????????????????????????????????????????????????????????????????????????????????????????????????????????????????????????????????????????????????????????????????????????????????????????????????????????????????????????????????????????????????????????????????????????????????????????????????????????????????????????????????????????????????????????????????????????????????????????????????????????????????????????????????????????????????????????????????????????????????????????????????????????????????????????????????????????????????????????????????????????????????????????????????????????????????????????????????????????????????????????????????????????????????????????????????????????????????????????????????????????????????????????????????????????????????????????????????????????????????????????????????????????????????????????????????????????????????????????????????????????????????????????????????????????????????????????????????????????????TCGTAAGTCTACCGGAGGTAAGGCTCCGCGCAAACAACTGGCTACCAAAGCCGCTCGAAAATCAGCCCCCGCCACCGGAGGTGTCAAGAAACCCCACAGGTACCGCCCCGGTACCGTCGCTCTCAGGGAGATCAGACGTTACCAAAAGAGTACCGAGTTGCTCATTAGAAAGTTACCCTTCCAGCGTCTCGTCAGAGAGATAGCTCAAGACTTCAAAACCGACCTCAGGTTCCAGTCCTCCGCCGTCATGGCCCTTCAGGAAGCTTCCGAAGCTTACCTCGTCGGTCTCTTCGAAGACACCAACTTGTGCGCTATCCACGCCAAGAGAGACAACACTATCATTGAAGCCGACACCACTGAAGATCAATCCGGAGGACAATACGACAAGACCTCTTTGGGCTGGAAAGCTCTCTCCCGAATCGCAGCCCTCTGCAACAGAGCCGAATTCAAGACTGGTCAAGAAAACGTGCCCATCCTGAAGAAAGAGGTTAACGGTGACGCTTCGGAGGCTGCTCTTCTCAAGTGCGTGGAATTAGCTGTAGGAGACGTCAGGAAATGGAGAGCTAAGAACAAGAAAGTCTGTGAACTGCCTTTCAATTCCACCAACAAATATCAAGTATCTATTCACGAGACTGAGGACACCAACGACCCAAGGTACTTGTTGGTTATGAAGGGAGCCCCTGAGAGAATTCTTGAGAGATGCTCCACCATCTTCATTCACGGAGAAGAGAAACCCTTGGACGACGAAATGAGAGAAGCCTTCAACAACGCTTATTTGGAATTGGGAGGTTTGGGTGAACGTGTGCTCGGGTTCTGTGACTACATGCTGCCATCTGACAAATTCCCCGTCGGATACCCCTTCGACGCCGATTCCTGCAACTTCCCAGTTCACGGCCTGAGATTCGTTGGGCTTATGTCTATGATTGATCCCCCAAGAGCCGCTGTACCTGACGCCGTAGCCAAGTGCCGATCAGCCGGTATCAAGGTAATCA?CGAAAGTGAGTTCGTATCTCTCAAGCAGAACGAGAACTCTTTCTCTACGTTCGGCGACGTCGTTCGCCGACCCTTCCCTGAGTCGGTCGGAGCTCCTCTCTTACTTCGGAGGCAGACATTTAATCTTTTTAAAACCACCAAAAAAATGGGTCGCATTCGCCTTCCCTCTTTCTTT----ATTCGAGGTTTCGTTTTGCGCGTTTATCTCTTCGGAAGTGCTCGCTCGAACTCGTCCTCTTTTTCATTCCCTCTCT-ATTTCTGGAAATTCCACGAGCCCGTCGCCCGTTCCA-TCGGTTCGGGAAAGATGCCTGGAACGAAAGGAAATACTTAAAGAG--AAGGGTAGTGGAGAAGCGAGGAGTTAGAACGTGCACGCTTTCCGC-TTGAGGTTTCGCGTAAGTACTTACCTCGGGTTGTAAATGGAGGTTGGAAGGGTATGCGTATGTAAATACATACGTATATTTGCGTATCCGGTGGAGGAAAGATGTGTCGATCGAAGACGGGGATAAAATAAGGAGGTACTACGAAAGACTCGGGGGCGTTAACGAACGACGTCGGTGGCTAGGATCGAGTCAGTGTTCTAGCGATACCGAGAAATGATACTTGTTTGGTCTGATCCGATCGCCCTAGTAGTAGTCTGGGGCGTCTCCGGGGTGGTATTGGCGAGGTTGCCTTTGAAAAGATTTTCATCGGATCTTCCTCCGTCAATCACTACCCCCGTCGATAATAATTGCGGAGGCGTCCTCGTGTCTACGAACCAGGCTCGGCGCAAGACCGGGGCTCGTCGTCGCCCTCTCCTCGCTCTCATTTCGTTCTTCGGAGCGTTTTGACGCGGCGGAGCCGGCGGGCGAGTACCTTGAGCGTACTGGTTAGTACCCGAAAGATGGTGATCTATGCCTGGTTAGGACGAAGCCAGAGGAAACTCTGGTGGAGGTCCGCAGCGGTTCTGACGTGCAA
A4_HI5_1		TTTAAGCTAAGAATCTAATTAAGGCAAGATTTATATTAAATACTTTAGTTTTAGGTAAAATTTAAACCTAAATTTATTTACTAGCTAACACTTCAAATCTTAAGAGATAAACAAGG-ATTAGATACCCTTTTATACTTAGGGCCTTTGAGCAGGGTAGTAACTAGCTATGTTCTTCAAACCCAAAGGATTTGGCGGTGCTCTATATAATTAGAGGAACCTGTAAAGTAATCGAAATTACACGTTGTATCTTACCAGAGCTAAGCTTGTATACCGTCGTCTAGGTAGCTCTAAAAAGATCTACCTGATAGAGCAATACTTATGGCAGATCAAGGTGCAGCCTGCTTTGGCTATTATGGGTTACAATCTAAATATAGTTAGATAACCTCTGAAATAGGATTTAATAGTAATTTAAGTTTAATACACTTAAATAAAACTTCCATAGAGCATGTACATATCGCCCGTCACTCTCATCTTCTCGCCTACTAATAAAATAGTAGGTAGATTCTGCCCAATGATACTTAAATGGCCGCAGTATCCTGACTGTGCTAAGGTAGCATAATAATTTGTCCTTTAATTGAGGACTGGCATGAATGAACTGACGAAGGGAAAATTGTCTCTGTAATTTATGTCTACGTAAAAAAGCCTAGATAATGTAGGGGGACGATAAGACCCTAGAAGCTTTACCCTAAAAGCTTTTAAATATA-TTGGGTTTTTACTGGGGCGGTAATTCTTTTAACAAGAGCCGATAAAACACTTTGAGTGGTTTCAATTAACTTATCTTAAGTTACTCTAGGGATAACAGCGTAATTCTCTGCTAGAGTCCTTATCGACCAGGGAGCTTACGACCTCGATGTTGAATTGAAGCCCTACTTAGAGCAGCATCTAAATAAAGGAAGACTGTTCGTCTTTTAAATCTTCACG??????????????????????????????????????????????????????????????????????????????????????????????????????????????????????????????????????????????????????????????????????????????????????????????????????????????????????????????????????????????????????????????????????????????????????????????????????????????????????????????????????????????????????????????????????????????????????????????????????????????????????????????????????????????????????????????????????????????????????????????????????????????????????????????????????????????????????????????????????????????????????????????????????????????????????????????????????????????????????????????????????????????????CCTTCTCTCTACTATCCCGTATACTGGTACAGACCTTGTTCAATGGCTCTGAGGAGGATTTGCAGTAGATGCTGCTACTCTGACTCGATTTTTCTCATTCCATTTCCTTTTGCCTTTTATTATTGCAGCTTTGGTAGTTATCCATATTTTATTTTTACATCAGACAGGTTCTTCTAACCCCCTAGGAGTAGAAAGTTCCCCTAATAAGATTCCATTTCACCCATACTTTACATTTAAGGATGTCTTTGGATTTATTACTATACTATTTTTACTTTTGATAATTACCTTAATTTCACCTTATGGGTTAGGAGACCCTGAGAATTTTAACCCTGCTAATCCTTTAACAACCCCTCCT??????????????????????????????????????????????????????????????????????????????????????????????????????????????????????????????????????????????????????????????????????????????????????????????????????????????????????????????????????????????????????????????????????????????????????????????????????????????????????????????????????????????????????????????????????????????????????????????????????????????????????????????????????????????????????????????TCAAGACTGGTCAAGAAAACGTGCCCATCCTGAAGAAAGAGGTTAACGGTGACGCTTCGGAGGCTGCTCTTCTCAAGTGCGTGGAATTAGCTGTAGGAGACGTCAGGAAATGGAGAGCTAAGAACAAGAAAGTCTGTGAACTGCCTTTCAATTCCACCAACAAATATCAAGTATCTATTCACGAGACTGAGGACACCAACGACCCAAGGTACTTGTTGGTTATGAAGGGAGCCCCTGAGAGAATTCTTGAGAGATGCTCCACCATCTTCATTCACGGAGAAGAGAAACCCTTGGACGACGAAATGAGAGAAGCCTTCAACAACGCTTATTTGGAATTGGGAGGTTTGGGTGAACGTGTGCTCGGGTTCTGTGACTACATGCTGCCATCTGACAAATTCCCCGTCGGATACCCCTTCGACGCCGATTCCTGCAACTTCCCAGTTCACGGCCTGAGATTCGTTGGGCTTATGTCTATGATTGATCCCCCAAGAGCCGCTGTACCTG???????????????????????????????????????????CGAAAGTGAGTTCGTATCTCTCAAGCAGAACGAGAACTCTTTCTCTACGTTCGGCGACGTCGTTCGCCGACCCTTCCCTGAGTCGGTCGGAGCTCCTCTCTTACTTCGGAGGCAGACATTTAATCTTTTTAAAACCACCAAAAAAATGGGTCGCATTCGCCTTCCCTCTTTCTTT----ATTCGAGGTTTCGTTTTGCGCGTTTATCTCTTCGGAAGTGCTCGCTCGAACTCGTCCTCTTTTTCATTCCCTCTCT-ATTTCTGGAAATTCCACGAGCCCGTCGCCCGTTCCA-TCGGTTCGGGAAAGATGCCTGGAACGAAAGGAAATACTTAAAGAG--AAGGGTAGTGGAGAAGCGAGGAGTTAGAACGTGCACGCTTTCCGC-TTGAGGTTTCGCGTAAGTACTTACCTCGGGTTGTAAATGGAGGTTGGAAGGGTATGCGTATGTAAATACATACGTATATTTGCGTATCCGGTGGAGGAAAGATGTGTCGATCGAAGACGGGGATAAAATAAGGAGGTACTACGAAAGACTCGGGGGCGTTAACGAACGACGTCGGTGGCTAGGATCGAGTCAGTGTTCTAGCGATACCGAGAAATGATACTTGTTTGGTCTGATCCGATCGCCCTAGTAGTAGTCTGGGGCGTCTCCGGGGTGGTATTGGCGAGGTTGCCTTTGAAAAGATTTTCATCGGATCTTCCTCCGTCAATCACTACCCCCGTCGATAATAATTGCGGAGGCGTCCTCGTGTCTACGAACCAGGCTCGGCGCAAGACCGGGGCTCGTCGTCGCCCTCTCCTCGCTCTCATTTCGTTCTTCGGAGCGTTTTGACGCGGCGGAGCCGGCGGGCGAGTACCTTGAGCGTACTGGTTAGTACCCGAAAGATGGTGATCTATGCCTGGTTAGGACGAAGCCAGAGGAAACTCTGGTGGAGGTCCGCAGCGGTTCTGACGTGCAA
A5_16HI2L01		?????????????????????????????????????????????????????????????????????????????????????????????????????????????????????????????????????????????????????????????????????????????????????????????????????????????????????????????????????????????????????????????????????????????????????????????????????????????????????????????????????????????????????????????????????????????????????????????????????????????????????????????????????????????????????????????????????????????????????????????CGCCTATTAATAAAATAGTAGGTAGATTCTGCCCAATGATACTTAAATGGCCGCAGTATCCTAACTGTGCTAAGGTAGCATAATAATTTGTCCTTTAATTGAGGGCTGGTATGAATGAACTGACGAAGGGAAAATTGTCTCTGTAATTTATGTCTACGTAAAAAAGCCTAGATAATGTAGGGGGACGATAAGACCCTAGAAGCTTTACCCTAAAAGCTTTTAAGTATA-TTGGGTTTCTACTGGGGCGGTAATTCTTTTAACAAGAGTCGATAAAACACATTGAGTGGTTACAATTAACTTATCTTAAGTTACTCTAGGGATAACAGCGTAATTCTCTGCTAGAGTCCTTATCGACCAGAGAGCTTACGACCTCGATGTTGAATTGAAGCCCTACTTAGAGCAGCATCTAAATAAAGGAAGACTGTTCGTCTTTTAAACCTTCACGGACTTTATATTTTGTATTTGGAGCATGGGCTGGAGCAGTAGGAACTGCATTGAGAATACTAATCCGAACTGAACTTGGCAGGCCGGGGAGGCTTATTGGGGATGATCAAATTTATAATGTGATTGTAACTGCACATGCTTTCGTTATGATTTTTTTTATAGTTATACCTGTTATAATTGGAGGATTTGGGAACTGACTAGTCCCATTGATGCTAGGAGCCCCTGATATAGCTTTTCCACGAATAAATAATATAAGATTCTGACTTCTGCCACCCTCTCTAACCCTCCTTCTCAGAAGGGGGCTAGTCGAGAGAGGAGTAGGAACAGGGTGAACTGTTTACCCTCCTTTAGCAAGAGGTATTGCCCATAGAGGGGCTTCTGTAGATTTAGGAATTTTTTCTTTACATTTAGCAGGAGCTTCTTCTATTCTTGGAGCAGTAAATTTTATTACTACTTGTATTAATATGCGAACATCTGGAATAACTATAGACCGAATACCTCTGTTTGTATGGTCAGTTTTTATCACTGCAATTTTATTACTTCTCTCTTTACCTGTTTTAGCAGGAGCAATTACTATACTATTAACAGATCGAAATTTAAACACTTCTTTTTTTGACCCTAGAGGAGGAGGGGATCCTGTTCTTTATCAGCATTTATTT????????????????????????????????????????????????????????????????????????????????????????????????????????????????????????????????????????????????????????????????????????????????????????????????????????????????????????????????????????????????????????????????????????????????????????????????????????????????????????????????????????????????????????????????????????????????????????????????????????????????????????????????????????????????????????????????????????????????????????????????????????????????????????????????????????????????????????????????????????????????????????????????????????????????????????????????????????????????????????????????????????????????????????????????????????????????????????????????????????????????????????????????????????????????????????????????????????????????????????????????????????????????????????????????????????????????????????????????????????????????????????????????????????????????????????????????????????????????????????????????????????????????????????????????????????????????????????????????????????????????????????????????????????????????????????????????????????????????????????????????????????????????????????????????????????????????????????????????????????????????????????????????????????????????????????????????????????????????????????????????????????????????????????????????????????????????????????????????????????????????????????????????????????????????????????????????????????????????????????????????????????????????????????????????????????????????????????????????????????????????????????????????????????????????????????????????????????????????????????????????????????????????????????????????????????????????????????????????????????????????????????????????????????????????????????????????????????????????????????????????????????????????????????????????????????????????????????????????????????????????????????????????????????????????????????????????????????????????????????????????????????????????????????????????????????????????????????????????????????????????????????????????????????????????????????????????????????????????????????????????????????????????????????????????????????????????????????????????????????????????????????????????????????????????????????????????????????????????????????????????????????????????????????????????????????????????????????????????????
A5_16HI2L02		?????????????????????????????????????????????????????????????????????????????????????????????????????????????????????????????????????????????????????????????????????????????????????????????????????????????????????????????????????????????????????????????????????????????????????????????????????????????????????????????????????????????????????????????????????????????????????????????????????????????????????????????????????????????????????????????????????????????????????????????CGCCTATTAATAAAATAGTAGGTAGATTCTGCCCAATGATACTTAAATGGCCGCAGTATCCTAACTGTGCTAAGGTAGCATAATAATTTGTCCTTTAATTGAGGGCTGGTATGAATGAACTGACGAAGGGAAAATTGTCTCTGTAATTTATGTCTACGTAAAAAAGCCTAGATAATGTAGGGGGACGATAAGACCCTAGAAGCTTTACCCTAAAAGCTTTTAAGTATA-TTGGGTTTCTACTGGGGCGGTAATTCTTTTAACAAGAGTCGATAAAACACATTGAGTGGTTACAATTAACTTATCTTAAGTTACTCTAGGGATAACAGCGTAATTCTCTGCTAGAGTCCTTATCGACCAGAGAGCTTACGACCTCGATGTTGAATTGAAGCCCTACTTAGAGCAGCATCTAAATAAAGGAAGACTGTTCGTCTTTTAAACCTTCACGGACTTTATATTTTGTATTTGGAGCATGGGCTGGAGCAGTAGGAACTGCATTGAGAATACTAATCCGAACTGAACTTGGCAGGCCGGGGAGGCTTATTGGGGATGATCAAATTTATAATGTGATTGTAACTGCACATGCTTTCGTTATGATTTTCTTTATAGTTATACCTGTTATAATTGGAGGATTTGGGAACTGACTAGTCCCATTGATGCTAGGAGCCCCTGATATAGCTTTTCCACGAATAAATAATATAAGATTCTGACTTCTGCCACCCTCTCTAACCCTCCTTCTCAGAAGGGGGCTAGTCGAGAGAGGAGTAGGAACAGGGTGAACTGTTTACCCTCCTTTAGCAAGAGGTATTGCCCATAGAGGGGCTTCTGTAGATTTAGGAATTTTTTCTTTACATTTAGCAGGAGCTTCTTCTATTCTTGGAGCAGTAAATTTTATTACTACTTGTATTAATATGCGAACATCTGGAATAACTATAGACCGAATACCTCTGTTTGTATGGTCAGTTTTTATCACTGCAATTTTATTACTTCTCTCTTTACCTGTTTTAGCAGGAGCAATTACTATACTACTAACAGATCGAAATTTAAACACTTCTTTTTTTGACCCTAGAGGAGGAGGGGATCCTGTTCTTTATCAGCATTTATTT????????????????????????????????????????????????????????????????????????????????????????????????????????????????????????????????????????????????????????????????????????????????????????????????????????????????????????????????????????????????????????????????????????????????????????????????????????????????????????????????????????????????????????????????????????????????????????????????????????????????????????????????????????????????????????????????????????????????????????????????????????????????????????????????????????????????????????????????????????????????????????????????????????????????????????????????????????????????????????????????????????????????????????????????????????????????????????????????????????????????????????????????????????????????????????????????????????????????????????????????????????????????????????????????????????????????????????????????????????????????????????????????????????????????????????????????????????????????????????????????????????????????????????????????????????????????????????????????????????????????????????????????????????????????????????????????????????????????????????????????????????????????????????????????????????????????????????????????????????????????????????????????????????????????????????????????????????????????????????????????????????????????????????????????????????????????????????????????????????????????????????????????????????????????????????????????????????????????????????????????????????????????????????????????????????????????????????????????????????????????????????????????????????????????????????????????????????????????????????????????????????????????????????????????????????????????????????????????????????????????????????????????????????????????????????????????????????????????????????????????????????????????????????????????????????????????????????????????????????????????????????????????????????????????????????????????????????????????????????????????????????????????????????????????????????????????????????????????????????????????????????????????????????????????????????????????????????????????????????????????????????????????????????????????????????????????????????????????????????????????????????????????????????????????????????????????????????????????????????????????????????????????????????????????????????????????????????????????????
A5_16HI2L03		TTTAAGCTGAGAATCTAATTAAGGCAAGATTTATATTAAATATTTTAGTTTTAGGTAAAATTTAAACCTAAATTTATTTACGAGCTAGCACTTCAAATCTTAAGGGATAAACAAGG-ATTAGATACCCTTTTATACTTAAGGCCTTTGAGCAGGGTAGTAACTAGCTATGTTCTTCAAACCCAAAGGATTTGGCGGTGCTCTATATAATTAGAGGAACCTGTAAAGTAATCGAAATTACACGCTGTATCTTACCAAAGCTAAGCTTGTATACCGTCGTCTAGGTAGCTCTAAAAAGATCTACCTAATAGAGTAATACTTATGGCAGATCAAGGTGCAGCCTGCTTTGGCTATTATGGGTTACAATCTAAATATAGCTAGATAACCTCTGAAATAGGATTTAATAGTAATTTAAGTTTAATATACTTAAATAAAACTTCCATAGAGCATGTACATATCGCCCGTCACTCTCATCTTCTCGCCTATTAATAAAATAGTAGGTAGATTCTGCCCAATGATACTTAAATGGCCGCAGTATCCTAACTGTGCTAAGGTAGCATAATAATTTGTCCTTTAATTGAGGGCTGGTATGAATGAACTGACGAAGGGAAAATTGTCTCTGTAATTTATGTCTACGTAAAAAAGCCTAGATAATGTAGGGGGACGATAAGACCCTAGAAGCTTTACCCTAAAAGCTTTTAAGTATA-TTGGGTTTCTACTGGGGCGGTAATTCTTTTAACAAGAGTCGATAAAACACATTGAGTGGTTACAATTAACTTATCTTAAGTTACTCTAGGGATAACAGCGTAATTCTCTGCTAGAGTCCTTATCGACCAGAGAGCTTACGACCTCGATGTTGAATTGAAGCCCTACTTAGAGCAGCATCTAAATAAAGGAAGACTGTTCGTCTTTTAAACCTTCACGGACTTTATATTTTGTATTTGGAGCATGGGCTGGAGCAGTAGGAACTGCATTGAGAATACTAATCCGAACTGAACTTGGCAGGCCGGGGAGGCTTATTGGGGATGATCAAATTTATAATGTGATTGTAACTGCACATGCTTTCGTTATGATTTTCTTTATAGTTATACCTGTTATAATTGGAGGATTTGGGAACTGACTAGTCCCATTGATGCTAGGAGCCCCTGATATAGCTTTTCCACGAATAAATAATATAAGATTCTGACTTCTGCCACCCTCTCTAACCCTCCTTCTCAGAAGGGGGCTAGTCGAGAGAGGAGTAGGAACAGGGTGAACTGTTTACCCTCCTTTAGCAAGAGGTATTGCCCATAGAGGGGCTTCTGTAGATTTAGGAATTTTTTCTTTACATTTAGCAGGAGCTTCTTCTATTCTTGGAGCAGTAAATTTTATTACTACTTGTATTAATATGCGAACATCTGGAATAACTATAGACCGAATACCTCTGTTTGTATGGTCAGTTTTTATCACTGCAATTTTATTACTTCTCTCTTTACCTGTTTTAGCAGGAGCAATTACTATACTACTAACAGATCGAAATTTAAACACTTCTTTTTTTGACCCTAGAGGAGGAGGGGATCCTGTTCTTTATCAGCATTTATTT???????????????????????????????????????????????????????????????????????????????????????????????????????????????????????????????????????????????????????????????????????????????????????????????????????????????????????????????????????????????????????????????????????????????????????????????????????????????????????????????????????????????????????????????????TCGTAAGTCTACCGGAGGTAAGGCTCCGCGCAAACAACTGGCTACCAAAGCCGCTCGAAAATCAGCCCCCGCCACCGGAGGTGTCAAGAAACCCCACAGGTACCGCCCCGGTACCGTCGCTCTCAGGGAGATCAGACGTTACCAAAAGAGTACCGAGTTGCTCATTAGAAAGTTACCCTTCCAGCGTCTCGTCAGAGAGATAGCTCAAGACTTCAAAACCGACCTCAGGTTCCAGTCCTCCGCCGTCATGGCCCTTCAGGAAGCTTCCGAAGCTTACCTCGTCGGTCTCTTCGAAGACACCAACTTGTGCGCTATCCACGCCAAGAGAGACAACACTATCATTGAAGCCGACACCACTGAAGATCAATCCGGAGGACAATACGACAAGACCTCTTTGGGCTGGAAAGCTCTCTCCCGAATCGCAGCCCTCTGCAACAGAGCCGAATTCAAGACTGGTCAAGAAAACGTGCCCATCCTGAAGAAAGAGGTTAACGGTGACGCTTCGGAGGCTGCTCTTCTCAAGTGCGTGGAATTAGCTGTAGGAGACGTCAGGAAATGGAGAGCTAAGAACAAGAAAGTCTGTGAACTGCCTTTCAATTCCACCAACAAATATCAAGTATCTATTCACGAGACTGAGGACACCAACGACCCAAGGTACTTGTTGGTTATGAAGGGAGCCCCTGAGAGAATTCTTGAGAGATGCTCCACCATCTTCATTCACGGAGAAGAGAAACCCTTGGACGACGAAATGAGAGAAGCCTTCAACAACGCTTATTTGGAATTGGGAGGTTTGGGTGAACGTGTGCTCGGGTTCTGTGACTACATGCTGCCATCTGACAAATTCCCCGTCGGATACCCCTTCGACGCCGATTCCTGCAACTTCCCAGTTCACGGCCTGAGATTCGTTGGGCTTATGTCTATGATTGATCCCCCAAGAGCCGCTGTACCTGACGCCGTAGCCAAGTGCCGATCAGCCGGTATCAAGGTAATCA?????????????????????????????????????????????????????????????????????????????????????????????????????????????????????????????????????????????????????????????????????????????????????????????????????????????????????????????????????????????????????????????????????????????????????????????????????????????????????????????????????????????????????????????????????????????????????????????????????????????????????????????????????????????????????????????????????????????????????????????????????????????????????????????????????????????????????????????????????????????????????????????????????????????????????????????????????????????????????????????????????????????????????????????????????????????????????????????????????????????????????????????????????????????????????????????????????????????????????????????????????????????????????????????????????????????????????????????????????????????????????????????????????????????????????????????????????????????????????????????????
A5_16HI2L04		TTTAAGCTGAGAATCTAATTAAGGCAAGATTTATATTAAATATTTTAGTTTTAGGTAAAATTTAAACCTAAATTTATTTACGAGCTAGCACTTCAAATCTTAAGGGATAAACAAGG-ATTAGATACCCTTTTATACTTAAGGCCTTTGAGCAGGGTAGTAACTAGCTATGTTCTTCAAACCCAAAGGATTTGGCGGTGCTCTATATAATTAGAGGAACCTGTAAAGTAATCGAAATTACACGCTGTATCTTACCAAAGCTAAGCTTGTATACCGTCGTCTAGGTAGCTCTAAAAAGATCTACCTAATAGAGTAATACTTATGGCAGATCAAGGTGCAGCCTGCTTTGGCTATTATGGGTTACAATCTAAATATAGCTAGATAACCTCTGAAATAGGATTTAATAGTAATTTAAGTTTAATATACTTAAATAAAACTTCCATAGAGCATGTACATATCGCCCGTCACTCTCATCNTCTCGCCTATTAATAAAATAGTAGGTAGATTCTGCCCAATGATACTTAAATGGCCGCAGTATCCTAACTGTGCTAAGGTAGCATAATAATTTGTCCTTTAATTGAGGGCTGGTATGAATGAACTGACGAAGGGAAAATTGTCTCTGTAATTTATGTCTACGTAAAAAAGCCTAGATAATGTAGGGGGACGATAAGACCCTAGAAGCTTTACCCTAAAAGCTTTTAAGTATA-TTGGGTTTCTACTGGGGCGGTAATTCTTTTAACAAGAGTCGATAAAACACATTGAGTGGTTACAATTAACTTATCTTAAGTTACTCTAGGGATAACAGCGTAATTCTCTGCTAGAGTCCTTATCGACCAGAGAGCTTACGACCTCGATGTTGAATTGAAGCCCTACTTAGAGCAGCATCTAAATAAAGGAAGACTGTTCGTCTTTTAAACCTTCACGGACTTTATATTTTGTATTTGGAGCATGGGCTGGAGCAGTAGGAACTGCATTGAGAATACTAATCCGAACTGAACTTGGCAGGCCGGGGAGGCTTATTGGGGATGATCAAATTTATAATGTGATTGTAACTGCACATGCTTTCGTTATGATTTTTTTTATAGTTATACCTGTTATAATTGGAGGATTTGGGAACTGACTAGTCCCATTGATGCTAGGAGCCCCTGATATAGCTTTTCCACGAATAAATAATATAAGATTCTGACTTCTGCCACCCTCTCTAACCCTCCTTCTCAGAAGGGGGCTAGTCGAGAGAGGAGTAGGAACAGGGTGAACTGTTTACCCTCCTTTAGCAAGAGGTATTGCCCATAGAGGGGCTTCTGTAGATTTAGGAATTTTTTCTTTACATTTAGCAGGAGCTTCTTCTATTCTTGGAGCAGTAAATTTTATTACTACTTGTATTAATATGCGAACATCTGGAATAACTATAGACCGAATACCTCTGTTTGTATGGTCAGTTTTTATCACTGCAATTTTATTACTTCTCTCTTTACCTGTTTTAGCAGGAGCAATTACTATACTATTAACAGATCGAAATTTAAACACTTCTTTTTTTGACCCTAGAGGAGGAGGGGATCCTGTTCTTTATCAGCATTTATTTTCTTCTTTCCACTATTCCATATATTGGCACAGACCTTGTTCAGTGGCTCTGAGGGGGGTTTGCAGTTGATGCTGCCACATTGACCCGATTCTTTTCGTTTCATTTTTTATTACCTTTCATTATTGCAGCTATAGTGGTAATCCATATTTTATTTTTACACCAAACAGGCTCCTCTAACCCCCTAGGTGTAGAAAGTTCTTCTAATAAAGTCCCATTCCATCCATACTTTACTTTTAAAGATATATTTGGATTTATTTTTATACTACTATGACTTCTTATAGTAACTTTAATTTATCCTTATGGTTTAGGGGACCCTGAGAACTTTAACCCTGCTAACCCCCTAACAACCCCTCCT?????????????????????????????????????????????????????????????????????????????????????????????????????????????????????????????????????????????????????????????????????????????????????????????????????????????????????????????????????????????????????????????????????????????????????????????????????????????????????????????????????????????????????????????????????????????????????????????????????????????????????????????????????????????????????????????????????????????????????????????????????????????????????????????????????????????????????????????????????????????????????????????????????????????????????????????????????????????????????????????????????????????????????????????????????????????????????????????????????????????????????????????????????????????????????????????????????????????????????????????????????????????????????????????????????????????????????????????????????????????????????????????????????????????????????????????????????????????????????????????????????????????????????????????????CGAAAGTGAGTTCGTATCTCTCAAGCAGAACGAGAACTCTTTCTCTACGTTCGGCGACGTCGTTCGCCGACCCTTCCCTGAGTCGGTCCNAGCTCCTCTCTTACTTCGGAGGCAGACATTTAATCTTTTTAAAACCACCAAAAAAATGGGTCGCATTCGCCTTCCCTCTTTCTTT----ATTCGAGGTTTCGTTTTGCGCGTTTATCTCTTCGGAAGTGCTCGCTCGAACTCGTCCTCTTTTTCATTCCCTCTCT-ATTTCTGGAAATTCCACGAGCCCGTCGCCCGTTCCATTTGGTTCGGGAAAGATGCCTGGAACGAAAGGAAATACTTAAAGAG--AAGGGTAGTGGAGAAGC---GAGTTAGAACGTGCACGCTTTCCGCTTTGAGGTTTCGCGTAAGTACTTACCTCGGGTTGTAAATGGAGGTTGGAAGGGTATGCGTATGTAAATACATACGTATATTTGCGTATCCGGTGGAGGAAAGATGTGTCGATCGAAGACGGGGATAAAATAAGGAGGTACTACGAAAGACTCGGGGGCGTTAACGAACGGCGTCGGTGGCTAGGATCGAGTCAGTGTTCTAGCGATACCGAGAAATGATACTTGTTTGGTCTGATCCGATCGCCCTAGTAGTAGTCTGGGGCGTCTCCGGGGTGGTATTGGCGAGGTTGCCTTTGAAAAGATTTTCATCGGATCTTCCTCCGTCAATCACTACCCCCGTCGATAATAATTGCGGAGGCGTCCTCGTGTCTACGAACCAGGCTCGGCGCAAGACCGGGGCTCGTCGTCGCCCTCTCCTCGCTCTCATTTCGTTCTTCGGAGCGTTTTGACGCGGCGGAGCCGGCGGGCGAGTACCTTGAGCGTACTGGTTAGTACCCGAAAGATGGTGATCTATGCCTGGTTAGGACGAAGCCAGAGGAAACTCTGGTGGAGGTCCGCAGCGGTTCTGACGTGCAA
A5_16HI2L05		?????????????????????????????????????????????????????????????????????????????????????????????????????????????????????????????????????????????????????????????????????????????????????????????????????????????????????????????????????????????????????????????????????????????????????????????????????????????????????????????????????????????????????????????????????????????????????????????????????????????????????????????????????????????????????????????????????????????????????????????CGCCTATTAATAAAATAGTAGGTAGATTCTGCCCAATGATACTTAAATGGCCGCAGTATCCTAACTGTGCTAAGGTAGCATAATAATTTGTCCTTTAATTGAGGGCTGGTATGAATGAACTGACGAAGGGAAAATTGTCTCTGTAATTTATGTCTACGTAAAAAAGCCTAGATAATGTAGGGGGACGATAAGACCCTAGAAGCTTTACCCTAAAAGCTTTTAAGTATA-TTGGGTTTCTACTGGGGCGGTAATTCTTTTAACAAGAGTCGATAAAACACATTGAGTGGTTACAATTAACTTATCTTAAGTTACTCTAGGGATAACAGCGTAATTCTCTGCTAGAGTCCTTATCGACCAGAGAGCTTACGACCTCGATGTTGAATTGAAGCCCTACTTAGAGCAGCATCTAAATAAAGGAAGACTGTTCGTCTTTTAAACCTTCACGGACTTTATATTTTGTATTTGGAGCATGGGCTGGAGCAGTAGGAACTGCATTGAGAATACTAATCCGAACTGAACTTGGCAGGCCGGGGAGGCTTATTGGGGATGATCAAATTTATAATGTGATTGTAACTGCACATGCTTTCGTTATGATTTTCTTTATAGTTATACCTGTTATAATTGGAGGATTTGGGAACTGACTAGTCCCATTGATGCTAGGAGCCCCTGATATAGCTTTTCCACGAATAAATAATATAAGATTCTGACTTCTGCCACCCTCTCTAACCCTCCTTCTCAGAAGGGGGCTAGTCGAGAGAGGAGTAGGAACAGGGTGAACTGTTTACCCTCCTTTAGCAAGAGGTATTGCCCATAGAGGGGCTTCTGTAGATTTAGGAATTTTTTCTTTACATTTAGCAGGAGCTTCTTCTATTCTTGGAGCAGTAAATTTTATTACTACTTGTATTAATATGCGAACATCTGGAATAACTATAGACCGAATACCTCTGTTTGTATGGTCAGTTTTTATCACTGCAATTTTATTACTTCTCTCTTTACCTGTTTTAGCAGGAGCAATTACTATACTATTAACAGATCGAAATTTAAACACTTCTTTTTTTGACCCTAGAGGAGGAGGGGATCCTGTTCTTTATCAGCATTTATTT?????????????????????????????????????????????????????????????????????????????????????????????????????????????????????????????????????????????????????????????????????????????????????????????????????????????????????????????????????????????????????????????????????????????????????????????????????????????????????????????????????????????????????????????????????????????????????????????????????????????????????????????????????????????????????????????????????????????????????????????????????????????????????????????????????????????????????????????????????????????????????????????????????????????????????????????????????????????????????????????????????????????????????????????????????????????????????????????????????????????????????????????????????????????????????????????????????????????????????????????????????????????????????????????????????????????????????????????????????????????????????????????????????????????????????????????????????????????????????????????????????????????????????????????????????????????????????????????????????????????????????????????????????????????????????????????????????????????????????????????????????????????????????????????????????????????????????????????????????????????????????????????????????????????????????????????????????????????????????????????????????????????????????????????????????????????????????????????????????????????????????????????????????????????????????????????????????????????????????????????????????????????????????????????????????????????????????????????????????????????????????????????????????????????????????????????????????????????????????????TTCCCTCTCT-ATTTCTGGAAATTCCACGAGCCCGTCGCCCGTTCCATTTGGTTCGGGAAAGATGCCTGGAACGAAAGGAAATACTTAAAGAG--AAGGGTAGTGGAGAAGC---GAGTTAGAACGTGCACGCTTTCCGCTTTGAGGTTTCGCGTAAGTACTTACCTCGGGTTGTAAATGGAGGTTGGAAGGGTATGCGTATGTAAATACATACGTATATTTGCGTATCCGGTGGAGGAAAGATGTGTCGATCGAAGACGGGGATAAAATAAGGAGGTACTACGAAAGACTCGGGGGCGTTAACGAACGGCGTCGGTGGCTAGGATCGAGTCAGTGTTCTAGCGATACCGAGAAATGATACTTGTTTGGTCTGATCCGATCGCCCTAGTAGTAGTCTGGGGCGTCTCCGGGGTGGTATTGGCGAGGTTGCCTTTGAAAAGATTTTCATCGGATCTTCCTCCGTC----------------------------------------------------------------------------------------------------------------------------------------------------------------------------------------------------------------------------------------------------------A
A6_16HI12L01	CTTAAGCTAAGAATCTAACTAAGGCAAGAATTACATTAAATATTTTAGTTTTAGGTAAAATTTAAACCTAAATTTATTTACGAGTCTGCACTTCAAATCTTAAGAGATAAACAAGG-ATTAGATACCCTTTTATACTTAAGGCCTTTGAGCAGGGTAGTAACTAGATATGTTCTTCAAACCCAAAGGATTTGGCGGTGCTCTATATAATTAGAGGAACCTGTAAAGTAATCGAAATTACACGCTATATCTTACCAGAGTTAAGCTTGTATACCGTCGTCTAGGTAGCTCTAAAAAGATCTACCTAATAGAGAAATACTTATGGCAGATCAAGGTGCAGCCTGCTTTGGTTATTATGGGTTACAATCTAAATATAGCTAGATTACCTCTGAAATAGGATTTAATAGTAATTTAAGTTTAATATGCTTAAATAAAACTTCCATAGAGCATGTACATATCGCCCGTCACTCTCATCNTCTCGCCTATTAATAGAATAGTAGGTAGATTCTGCCCAATGATACTTGAATGGCCGCAGTATCCTAACTGTGCTAAGGTAGCATAATAATTTGTCCTTTAATTGAGGGCTGGTATGAATGAACTGACGAAGGGAAAATTGTCTCTGTATTTTATGTCTATGTAAAAAAGCTTAGATAATGTAGGGGGACGACAAGACCCTAGAAGCTTTACCCTTAAAGCTTTTAAATATA-TTGGGTTTTTACTGGGGCGGTAATTCTTTTAACAAGAGTTGATAAAACACGTTGAGTGACTCCATTTAACTTATCTTAAGTTACTCTAGGGATAACAGCGTAATTCTCTGCTAGAGTCCTTATCGACCAGAGAGCTTACGACCTCGATGTTGAATTGAAGCCCTACTTAGAGCAGCATCTAAATAAAGGAAGACTGTTCGTCTTTTAAATCTTCACG??????????????????????????????????????????????????????????????????????????????????????????????????????????????????????????????????????????????????????????????????????????????????????????????????????????????????????????????????????????????????????????????????????????????????????????????????????????????????????????????????????????????????????????????????????????????????????????????????????????????????????????????????????????????????????????????????????????????????????????????????????????????????????????????????????????????????????????????????????????????????????????????????????????????????????????????????????????????????????????????????????????????????CCTCCTCTCTACTATTCCATACATTGGTACAGACCTTGTTCAATGGCTCTGGGGAGGATTTGCAGTAGATGCTGCTACTTTAACTCGATTTTTCTCATTTCATTTTCTTTTACCTTTTATTATTGCAGCTTTGGTAGTTATTCATATTTTATTTTTACACCAAACAGGCTCTTCTAATCCACTGGGGGTAGAAAGTTCCCCTAATAAAATTCCATTTCACCCATACTTCACATTTAAAGATGTCTTTGGATTTATTACTATACTATTTTTACTTTTGATAGTTACCCTTATCTCACCTTATGGATTGGGAGATCCTGAGAATTTTAACCCTGCTAATCCTCTGACAACCCCTCCCTCGTAAGTCTACCGGAGGTAAGGCTCCGCGCAAACAACTGGCTACCAAAGCCGCTCGAAAATCAGCCCCCGCCACCGGAGGTGTCAAGAAACCCCACAGGTACCGCCCCGGTACCGTCGCTCTCAGGGAGATCAGACGTTACCAAAAGAGTACCGAGTTGCTCATTAGAAAGTTACCCTTCCAGCGTCTCGTCAGAGAGATAGCTCAAGACTTCAAAACCGACCTCAGGTTCCAGTCCTCCGCCGTCATGGCCCTTCAGGAAGCTTCCGAAGCTTACCTCGTCGGTCTCTTCGAAGACACCAACTTGTGCGCTATCCACGCCAAGAGA?????????????????????????????????????????????????????????????????????????????????????????????????????????????????????????????????????????????????????????????????????????????????????????????????????????????????????????????????????????????????????????????????????????????????????????????????????????????????????????????????????????????????????????????????????????????????????????????????????????????????????????????????????????????????????????????????????????????????????????????????????????????????????????????????????????????????????????????????????????????????????????????????????????????????????????????????????????????????????????????????????????????????????????????????????????????????????????????????????????????????????????????????????????????????????????????????????????????????????????????????????????????????????????????????????????????????????????????????????????????????????????????????????????????????????????????????????????????????????????????????????????????????????????????????????????????????????????????????????????????????????????????????????????????????????????????????????????????????????????????????????????????????????????????????????????????????????????????????????????????????????????????????????????????????????????????????????????????????????????????????????????????????????????????????????????????????????????????????????????????????????????????????????????????????????????????????????????????????????????????????????????????????????????????????????????????????????????????????????????????????????????????????????????????????????????????????????????????????????????????????????????????????????????
A6_16HI12L02	CTTAAGCTAAGAATCTAACTAAGGCAAGAATTACATTAAATATTTTAGTTTTAGGTAAAATTTAAACCTAAATTTATTTACGAGTCTGCACTTCAAATCTTAAGAGATAAACAAGG-ATTAGATACCCTTTTATACTTAAGGCCTTTGAGCAGGGTAGTAACTAGATATGTTCTTCAAACCCAAAGGATTTGGCGGTGCTCTATATAATTAGAGGAACCTGTAAAGTAATCGAAATTACACGCTATATCTTACCAGAGTTAAGCTTGTATACCGTCGTCTAGGTAGCTCTAAAAAGATCTACCTAATAGAGAAATACTTATGGCAGATCAAGGTGCAGCCTGCTTTGGTTATTATGGGTTACAATCTAAATATAGCTAGATTACCTCTGAAATAGGATTTAATAGTAATTTAAGTTTAATATGCTTAAATAAAACTTCCATAGAGCATGTACATATCGCCCGTCACTCTCATCNTCTCGCCTATTAATAGAATAGTAGGTAGATTCTGCCCAATGATACTTGAATGGCCGCAGTATCCTAACTGTGCTAAGGTAGCATAATAATTTGTCCTTTAATTGAGGGCTGGTATGAATGAACTGACGAAGGGAAAATTGTCTCTGTATTTTATGTCTATGTAAAAAAGCTTAGATAATGTAGGGGGACGACAAGACCCTAGAAGCTTTACCCTTAAAGCTTTTAAATATA-TTGGGTTTTTACTGGGGCGGTAATTCTTTTAACAAGAGTTGATAAAACACGTTGAGTGACTCCATTTAACTTATCTTAAGTTACTCTAGGGATAACAGCGTAATTCTCTGCTAGAGTCCTTATCGACCAGAGAGCTTACGACCTCGATGTTGAATTGAAGCCCTACTTAGAGCAGCATCTAAATAAAGGAAGACTGTTCGTCTTTTAAATCTTCACG??????????????????????????????????????????????????????????????????????????????????????????????????????????????????????????????????????????????????????????????????????????????????????????????????????????????????????????????????????????????????????????????????????????????????????????????????????????????????????????????????????????????????????????????????????????????????????????????????????????????????????????????????????????????????????????????????????????????????????????????????????????????????????????????????????????????????????????????????????????????????????????????????????????????????????????????????????????????????????????????????????????????????CCTCCTCTCTACTATTCCATACATTGGTACAGACCTTGTTCAATGGCTCTGGGGAGGATTTGCAGTAGATGCTGCTACTTTAACTCGATTTTTCTCATTTCATTTTCTTTTACCTTTTATTATTGCAGCTTTGGTAGTTATTCATATTTTATTTTTACACCAAACAGGCTCTTCTAATCCACTGGGGGTAGAAAGTTCCCCTAATAAAATTCCATTTCACCCATACTTCACATTTAAAGATGTCTTTGGATTTATTACTATACTATTTTTACTTTTGATAGTTACCCTTATCTCACCTTATGGATTGGGAGATCCTGAGAATTTTAACCCTGCTAATCCTCTGACAACCCCTCCCTCGTAAGTCTACCGGAGGTAAGGCTCCGCGCAAACAACTGGCTACCAAAGCCGCTCGAAAATCAGCCCCCGCCACCGGAGGTGTCAAGAAACCCCACAGGTACCGCCCCGGTACCGTCGCTCTCAGGGAGATCAGACGTTACCAAAAGAGTACCGAGTTGCTCATTAGAAAGTTACCCTTCCAGCGTCTCGTCAGAGAGATAGCTCAAGACTTCAAAACCGACCTCAGGTTCCAGTCCTCCGCCGTCATGGCCCTTCAGGAAGCTTCCGAAGCTTACCTCGTCGGTCTCTTCGAAGACACCAACTTGTGCGCTATCCACGCCAAGAGA?????????????????????????????????????????????????????????????????????????????????????????????????????????????????????????????????????????????????????????????????????????????????????????????????????????????????????????????????????????????????????????????????????????????????????????????????????????????????????????????????????????????????????????????????????????????????????????????????????????????????????????????????????????????????????????????????????????????????????????????????????????????????????????????????????????????????????????????????????????????????????????????????????????????????????????????????????????????????????????????????????????????????????????CGAAAGTGAGTTCGTATCTCTCAAGCGGAACGAGAACTCTTTCTCTACGTTCGGCGACGTCGTTCGCCGACCCTTCCCTGAGTCGGTCGGAGCTCCTCTCTTACTTCGGAGGCAGACA-TTAATCTTTTTAAAACCACCAAAAAAATGGGTCGCATTCGCCTTCCCTCTTTCTTT----ATTCGAGGTTTCGTTTTGCGCGTTTATCTCTTCGGAAGTGCTCGCTCGAACTCGTCCTCTTTTTCATTCCCTCTCTAATTTCTGGAAATTCCACGAGCCCGTCGCCCGTTCCA-TCGGTTCGGGAAAGATGCCTGGAACGAAAGGAAATACTTAAAGAGAAAAGGGTAGTGGAGAAGC---GAGTTAGAACGTGCACGCTTTCCGC-TTGAGGTTTCGCGTAACTACTTACCTCGGGTTGTAAATGGAAGTTGGAAGGGTATGCGTATGTAAATACATATGTATATTTGCGTATCCGGTGGAGGAAAGATGTGTCGATCGAAGACGGGGATAAAATAAGGAGGTACTACGAAAGACTCGGGGGCGTTAACGAACGACGTCGGTGGCTAGGATCGAGTCAGTGTTCTAGCGATACCGAGAAATGATACTTGTTTGGTCTGATCCGATCGCCCTAGTAGTAGTCTGGGGCGTCTCCGGGGTGGTATTGGCGAGGTTGCCTTTGAAAAGATTTTCATCGGATCTTCCTCCGTCACTCACTACCCCCGTCGATAATAATTGCGGAGGCGTCCTCGTGTCTACGAACCAGGCTCGGCGCAAGACCGGGGCTCGTCGTCGCCCTCTCCTCGCTCTCATTTCGTTCTTCGGAGCGTTTTGACGCGGCGGAGCCGGCGGGCGAGTACCTTGAGCGTACTGGTTAGTACCCGAAAGATGGTGATCTATGCCTGGTTAGGACGAAGCCAGAGGAAACTCTGGTGGAGGTCCGCAGCGGTTCTGACGTGCAA
A6_16HI12L03	?????????????????????????????????????????????????????????????????????????????????????????????????????????????????????????????????????????????????????????????????????????????????????????????????????????????????????????????????????????????????????????????????????????????????????????????????????????????????????????????????????????????????????????????????????????????????????????????????????????????????????????????????????????????????????????????????????????????????????????????CGCCTATTAATAGAATAGTAGGTAGATTCTGCCCAATGATACTTGAATGGCCGCAGTATCCTAACTGTGCTAAGGTAGCATAATAATTTGTCCTTTAATTGAGGGCTGGTATGAATGAACTGACGAAGGGAAAATTGTCTCTGTATTTTATGTCTATGTAAAAAAGCTTAGATAATGTAGGGGGACGACAAGACCCTAGAAGCTTTACCCTTAAAGCTTTTAAATATA-TTGGGTTTTTACTGGGGCGGTAATTCTTTTAACAAGAGTTGATAAAACACGTTGAGTGACTCCATTTAACTTATCTTAAGTTACTCTAGGGATAACAGCGTAATTCTCTGCTAGAGTCCTTATCGACCAGAGAGCTTACGACCTCGATGTTGAATTGAAGCCCTACTTAGAGCAGCATCTAAATAAAGGAAGACTGTTCGTCTTTTAAATCTTCACG??????????????????????????????????????????????????????????????????????????????????????????????????????????????????????????????????????????????????????????????????????????????????????????????????????????????????????????????????????????????????????????????????????????????????????????????????????????????????????????????????????????????????????????????????????????????????????????????????????????????????????????????????????????????????????????????????????????????????????????????????????????????????????????????????????????????????????????????????????????????????????????????????????????????????????????????????????????????????????????????????????????????????????????????????????????????????????????????????????????????????????????????????????????????????????????????????????????????????????????????????????????????????????????????????????????????????????????????????????????????????????????????????????????????????????????????????????????????????????????????????????????????????????????????????????????????????????????????????????????????????????????????????????????????????????????????????????????????????????????????????????????????????????????????????????????????????????????????????????????????????????????????????????????????????????????????????????????????????????????????????????????????????????????????????????????????????????????????????????????????????????????????????????????????????????????????????????????????????????????????????????????????????????????????????????????????????????????????????????????????????????????????????????????????????????????????????????????????????????????????????????????????????????????????????????????????????????????????????????????????????????????????????????????????????????????????????????????????????????????????????????????????????????????????????????????????????????????????????????????????????????????????????????????????????????????????????????????????????????????????????????????????????????????????????????????????????????????????????????????????????????????????????????????????????????????????????????????????????????????????????????????????????????????????????????????????????????????????????????????????????????????????????????????????????????????????????????????????????????????????????????????????????????????????????????????????????????????????????????????????????????????????????????????????????????????????????????????????????????????????????????????????????????????????????????????????????????????????????????????????????????????????????????????????????????????????????????????????????????????????????????????????????????????????????????????????????????????????????????????????????????????????????????????????????????????????????????????????????????????????????????????????????????????????????????????????????????????????????????????????????????????????????????????????????????????????????????????????????????????????????????????????????????????????????????????????????????????????????????????????????????
A6_16HI12L04	?????????????????????????????????????????????????????????????????????????????????????????????????????????????????????????????????????????????????????????????????????????????????????????????????????????????????????????????????????????????????????????????????????????????????????????????????????????????????????????????????????????????????????????????????????????????????????????????????????????????????????????????????????????????????????????????????????????????????????????????CGCCTATTAATAGAATAGTAGGTAGATTCTGCCCAATGATACTTGAATGGCCGCAGTATCCTAACTGTGCTAAGGTAGCATAATAATTTGTCCTTTAATTGAGGGCTGGTATGAATGAACTGACGAAGGGAAAATTGTCTCTGTATTTTATGTCTATGTAAAAAAGCTTAGATAATGTAGGGGGACGACAAGACCCTAGAAGCTTTACCCTTAAAGCTTTTAAATATA-TTGGGTTTTTACTGGGGCGGTAATTCTTTTAACAAGAGTTGATAAAACACGTTGAGTGACTCCATTTAACTTATCTTAAGTTACTCTAGGGATAACAGCGTAATTCTCTGCTAGAGTCCTTATCGACCAGAGAGCTTACGACCTCGATGTTGAATTGAAGCCCTACTTAGAGCAGCATCTAAATAAAGGAAGACTGTTCGTCTTTTAAATCTTCACG??????????????????????????????????????????????????????????????????????????????????????????????????????????????????????????????????????????????????????????????????????????????????????????????????????????????????????????????????????????????????????????????????????????????????????????????????????????????????????????????????????????????????????????????????????????????????????????????????????????????????????????????????????????????????????????????????????????????????????????????????????????????????????????????????????????????????????????????????????????????????????????????????????????????????????????????????????????????????????????????????????????????????????????????????????????????????????????????????????????????????????????????????????????????????????????????????????????????????????????????????????????????????????????????????????????????????????????????????????????????????????????????????????????????????????????????????????????????????????????????????????????????????????????????????????????????????????????????????????????????????????????????????????????????????????????????????????????????????????????????????????????????????????????????????????????????????????????????????????????????????????????????????????????????????????????????????????????????????????????????????????????????????????????????????????????????????????????????????????????????????????????????????????????????????????????????????????????????????????????????????????????????????????????????????????????????????????????????????????????????????????????????????????????????????????????????????????????????????????????????????????????????????????????????????????????????????????????????????????????????????????????????????????????????????????????????????????????????????????????????????????????????????????????????????????????????????????????????????????????????????????????????????????????????????????????????????????????????????????????????????????????????????????????????????????????????????????????????????????????????????????????????????????????????????????????????????????????????????????????????????????????????????????????????????????????????????????????????????????????????????????????????????????????????????????????????????????????????????????????????????????????????????????????????????????????????????????????????????????????????????????????????????????????????????????????????????????????????????????????????????????????????????????????????????????????????????????????????????????????????????????????????????????????????????????????????????????????????????????????????????????????????????????????????????????????????????????????????????????????????????????????????????????????????????????????????????????????????????????????????????????????????????????????????????????????????????????????????????????????????????????????????????????????????????????????????????????????????????????????????????????????????????????????????????????????????????????????????????????????????????????
A6_16HI12L05	?????????????????????????????????????????????????????????????????????????????????????????????????????????????????????????????????????????????????????????????????????????????????????????????????????????????????????????????????????????????????????????????????????????????????????????????????????????????????????????????????????????????????????????????????????????????????????????????????????????????????????????????????????????????????????????????????????????????????????????????CGCCTATTAATAGAATAGTAGGTAGATTCTGCCCAATGATACTTGAATGGCCGCAGTATCCTAACTGTGCTAAGGTAGCATAATAATTTGTCCTTTAATTGAGGGCTGGTATGAATGAACTGACGAAGGGAAAATTGTCTCTGTATTTTATGTCTATGTAAAAAAGCTTAGATAATGTAGGGGGACGACAAGACCCTAGAAGCTTTACCCTTAAAGCTTTTAAATATA-TTGGGTTTTTACTGGGGCGGTAATTCTTTTAACAAGAGTTGATAAAACACGTTGAGTGACTCCATTTAACTTATCTTAAGTTACTCTAGGGATAACAGCGTAATTCTCTGCTAGAGTCCTTATCGACCAGAGAGCTTACGACCTCGATGTTGAATTGAAGCCCTACTTAGAGCAGCATCTAAATAAAGGAAGACTGTTCGTCTTTTAAATCTTCACG?????????????????????????????????????????????????????????????????????????????????????????????????????????????????????????????????????????????????????????????????????????????????????????????????????????????????????????????????????????????????????????????????????????????????????????????????????????????????????????????????????????????????????????????????????????????????????????????????????????????????????????????????????????????????????????????????????????????????????????????????????????????????????????????????????????????????????????????????????????????????????????????????????????????????????????????????????????????????????????????????????????????????????????????????????????????????????????????????????????????????????????????????????????????????????????????????????????????????????????????????????????????????????????????????????????????????????????????????????????????????????????????????????????????????????????????????????????????????????????????????????????????????????????????????????????????????????????????????????????????????????????????????????????????????????????????????????????????????????????????????????????????????????????????????????????????????????????????????????????????????????????????????????????????????????????????????????????????????????????????????????????????????????????????????????????????????????????????GACAACACTATCATTGAAGCCGACACCACTGAAGATCAATCCGGAGGACAATACGACAAGACCTCTTTGGGCTGGAAAGCTCTCTCCCGAATCGCAGCCCTCTGCAACAGAGCCGAATTCAAGACTGGTCAAGAAAACGTGCCCATCCTGAAGAAAGAGGTTAACGGTGACGCTTCGGAGGCTGCTCTTCTCAAGTGCGTGGAATTAGCTGTAGGAGATGTCAGGAAATGGAGAGCTAAGAACAAGAAAGTCTGTGAACTGCCTTTCAATTCCACCAACAAATATCAAGTATCTATTCACGAGACTGAGGACACCAACGACCCAAGGTACTTGTTGGTTATGAAGGGAGCCCCTGAGAGAATTCTTGAGAGATGCTCCACCATCTTCATTCACGGAGAAGAGAAACCTTTGGACGACGAAATGAGAGAAGCCTTCAACAACGCTTATTTGGAATTGGGAGGTTTGGGTGAACGTGTGCTCGGGTTCTGTGACTACATGCTGCCATCTGACAAATTCCCCGTCGGATACCCCTTCGACGCCGATTCCTGCAACTTCCCAGTTCACGGCCTGAGATTCGTTGGGCTTATGTCTATGATTGATCCCCCAAGAGCCGCTGTACCTGACGCCGTAGCCAAGTGCCGATCAGCCGGTATCAAGGTAATCA?????????????????????????????????????????????????????????????????????????????????????????????????????????????????????????????????????????????????????????????????????????????????????????????????????????????????????????????????????????????????????????????????????????????????????????????????????????????????????????????????????????????????????????????????????????????????????????????????????????????????????????????????????????????????????????????????????????????????????????????????????????????????????????????????????????????????????????????????????????????????????????????????????????????????????????????????????????????????????????????????????????????????????????????????????????????????????????????????????????????????????????????????????????????????????????????????????????????????????????????????????????????????????????????????????????????????????????????????????????????????????????????????????????????????????????????????????????????????????????????????
A7_16HI13L01	?????????????????????????????????????????????????????????????????????????????????????????????????????????????????????????????????????????????????????????????????????????????????????????????????????????????????????????????????????????????????????????????????????????????????????????????????????????????????????????????????????????????????????????????????????????????????????????????????????????????????????????????????????????????????????????????????????????????????????????????CGCCTATTAATAGAATAGTAGGTAGATTCTGCCCAATGATACTTGAATGGCCGCAGTATCCTAACTGTGCTAAGGTAGCATAATAATTTGTCCTTTAATTGAGGGCTGGTATGAATGAACTGACGAAGGGAAAATTGTCTCTGTATTTTATGTCTATGTAAAAAAGCTTAGATAATGTAGGGGGACGACAAGACCCTAGAAGCTTTACCCTTAAAGCTTTTAAATATA-TTGGGTTTTTACTGGGGCGGTAATTCTTTTAACAAGAGTTGATAAAACACGTTGAGTGACTCCATTTAACTTATCTTAAGTTACTCTAGGGATAACAGCGTAATTCTCTGCTAGAGTCCTTATCGACCAGAGAGCTTACGACCTCGATGTTGAATTGAAGCCCTACTTAGAGCAGCATCTAAATAAAGGAAGACTGTTCGTCTTTTAAATCTTCACGGACTTTATATTTTGTATTTGGGGCGTGGGCTGGAGCAGTAGGGACTGCACTGAGAATATTAATTCGAACTGAACTTGGGAGCCCCGGAAGGTTTATTGGGGATGATCAGATTTATAATGTAATTGTAACTGCACATGCTTTTGTTATGATTTTTTTTATAGTTATACCTGTTATAATTGGTGGATTTGGTAATTGATTAGTTCCGTTGATGTTAGGAGCCCCTGATATAGCTTTTCCACGAATAAATAATATAAGATTCTGGCTTCTCCCACCCTCACTAACCCTTCTCCTCAGAAGAGGGCTAGTTGAAAGGGGGGTAGGGACAGGGTGGACTGTCTATCCTCCCCTAGCAAGAGGTATTGCGCATAGAGGAGCCTCTGTAGATTTAGGAATTTTTTCTTTACACTTAGCAGGGGCTTCTTCTATTCTTGGGGCAGTAAATTTTATTACTACCTGTATTAACATACGTACATCTGGAATAACTATAGACCGGATACCCTTATTTGTGTGGTCAGTTTTTATTACTGCCATCTTATTGCTTCTTTCTCTACCTGTCCTAGCAGGAGCAATTACTATACTATTAACAGATCGAAACTTAAACACTTCTTTCTTTGACCCTAGAGGAGGAGGAGATCCTGTTCTATATCAGCATTTATTT???????????????????????????????????????????????????????????????????????????????????????????????????????????????????????????????????????????????????????????????????????????????????????????????????????????????????????????????????????????????????????????????????????????????????????????????????????????????????????????????????????????????????????????????????????????????????????????????????????????????????????????????????????????????????????????????????????????????????????????????????????????????????????????????????????????????????????????????????????????????????????????????????????????????????????????????????????????????????????????????????????????????????????????????????????????GACAACACTATCATTGAAGCCGACACCACTGAAGATCAATCCGGAGGACAATACGACAAGACCTCTTTGGGCTGGAAAGCTCTCTCCCGAATCGCAGCCCTCTGCAACAGAGCCGAATTCAAGACTGGTCAAGAAAACGTGCCCATCCTGAAGAAAGAGGTTAACGGTGACGCTTCGGAGGCTGCTCTTCTCAAGTGCGTGGAATTAGCTGTAGGAGACGTCAGGAAATGGAGAGCTAAGAACAAGAAAGTCTGTGAACTGCCTTTCAATTCCACCAACAAATATCAAGTATCTATTCACGAGACTGAGGACACCAACGACCCAAGGTACTTGTTGGTTATGAAGGGAGCCCCTGAGAGAATTCTCGAGAGATGCTCCACCATCTTCATTCACGGAGAAGAGAAACCCTTGGACGACGAAATGAGAGAAGCCTTCAACAACGCTTATTTGGAATTGGGAGGTTTGGGTGAACGTGTGCTCGGGTTCTGTGACTACATGCTGCCATCTGACAAATTCCCCGTCGGATACCCCTTCGACGCCGATTCCTGCAACTTCCCAGTTCACGGCCTGAGATTCGTTGGGCTTATGTCTATGATTGATCCCCCAAGAGCCGCTGTACCCGACGCCGTAGCCAAGTGCCGATCAGCCGGTATCAAGGTAATCA?????????????????????????????????????????????????????????????????????????????????????????????????????????????????????????????????????????????????????????????????????????????????????????????????????????????????????????????????????????????????????????????????????????????????????????????????????????????????????????????????????????????????????????????????????????????????????????????????????????????????????????????????????????????????????????????????????????????????????????????????????????????????????????????????????????????????????????????????????????????????????????????????????????????????????????????????????????????????????????????????????????????????????????????????????????????????????????????????????????????????????????????????????????????????????????????????????????????????????????????????????????????????????????????????????????????????????????????????????????????????????????????????????????????????????????????????????????????????????????????????
A7_16HI13L02	?????????????????????????????????????????????????????????????????????????????????????????????????????????????????????????????????????????????????????????????????????????????????????????????????????????????????????????????????????????????????????????????????????????????????????????????????????????????????????????????????????????????????????????????????????????????????????????????????????????????????????????????????????????????????????????????????????????????????????????????CGCCTATTAATAGAATAGTAGGTAGATTCTGCCCAATGATACTTGAATGGCCGCAGTATCCTAACTGTGCTAAGGTAGCATAATAATTTGTCCTTTAATTGAGGGCTGGTATGAATGAACTGACGAAGGGAAAATTGTCTCTGTATTTTATGTCTATGTAAAAAAGCTTAGATAATGTAGGGGGACGACAAGACCCTAGAAGCTTTACCCTTAAAGCTTTTAAATATA-TTGGGTTTTTACTGGGGCGGTAATTCTTTTAACAAGAGTTGATAAAACACGTTGAGTGACTCCATTTAACTTATCTTAAGTTACTCTAGGGATAACAGCGTAATTCTCTGCTAGAGTCCTTATCGACCAGAGAGCTTACGACCTCGATGTTGAATTGAAGCCCTACTTAGAGCAGCATCTAAATAAAGGAAGACTGTTCGTCTTTTAAATCTTCACGGACTTTATATTTTGTATTTGGGGCGTGGGCTGGAGCAGTAGGGACTGCACTGAGAATATTAATTCGAACTGAACTTGGGAGCCCCGGAAGGTTTATTGGGGATGATCAGATTTATAATGTAATTGTAACTGCACATGCTTTTGTTATGATTTTTTTTATAGTTATACCTGTTATAATTGGTGGATTTGGTAATTGATTAGTTCCGTTGATGTTAGGAGCCCCTGATATAGCTTTTCCACGAATAAATAATATAAGATTCTGGCTTCTCCCACCCTCACTAACCCTTCTCCTCAGAAGAGGGCTAGTTGAAAGGGGGGTAGGGACAGGGTGGACTGTCTATCCTCCCCTAGCAAGAGGTATTGCGCATAGAGGAGCCTCTGTAGATTTAGGAATTTTTTCTTTACACTTAGCAGGGGCTTCTTCTATTCTTGGGGCAGTAAATTTTATTACTACCTGTATTAACATACGTACATCTGGAATAACTATAGACCGGATACCCTTATTTGTGTGGTCAGTTTTTATTACTGCCATCTTATTGCTTCTTTCTCTACCTGTCCTAGCAGGAGCAATTACTATACTATTAACAGATCGAAATTTAAACACTTCTTTCTTTGACCCTAGAGGAGGAGGAGATCCTGTTCTATATCANCATTTATTT???????????????????????????????????????????????????????????????????????????????????????????????????????????????????????????????????????????????????????????????????????????????????????????????????????????????????????????????????????????????????????????????????????????????????????????????????????????????????????????????????????????????????????????????????????????????????????????????????????????????????????????????????????????????????????????????????????????????????????????????????????????????????????????????????????????????????????????????????????????????????????????????????????????????????????????????????????????????????????????????????????????????????????????????????????????GACAACACTATCATTGAAGCCGACACCACTGAAGATCAATCCGGAGGACAATACGACAAGACCTCTTTGGGCTGGAAAGCTCTCTCCCGAATCGCAGCCCTCTGCAACAGAGCCGAATTCAAGACTGGTCAAGAAAACGTGCCCATCCTGAAGAAAGAGGTTAACGGTGACGCTTCGGAGGCTGCTCTTCTCAAGTGCGTGGAATTAGCTGTAGGAGATGTCAGGAAATGGAGAGCTAAGAACAAGAAAGTCTGTGAACTGCCTTTCAATTCCACCAACAAATATCAAGTATCTATTCACGAGACTGAGGACACCAACGACCCAAGGTACTTGTTGGTTATGAAGGGAGCCCCTGAGAGAATTCTCGAGAGATGCTCCACCATCTTCATTCACGGAGAAGAGAAACCCTTGGACGACGAAATGAGAGAAGCCTTCAACAACGCTTATTTGGAATTGGGAGGTTTGGGTGAACGTGTGCTCGGGTTCTGTGACTACATGCTGCCATCTGACAAATTCCCCGTCGGATACCCCTTCGACGCCGATTCCTGCAACTTCCCAGTTCACGGCCTGAGATTCGTTGGGCTTATGTCTATGATTGATCCCCCAAGAGCCGCTGTACCCGACGCCGTAGCCAAGTGCCGATCAGCCGGTATCAAGGTAATCA?????????????????????????????????????????????????????????????????????????????????????????????????????????????????????????????????????????????????????????????????????????????????????????????????????????????????????????????????????????????????????????????????????????????????????????????????????????????????????????????????????????????????????????????????????????????????????????????????????????????????????????????????????????????????????????????????????????????????????????????????????????????????????????????????????????????????????????????????????????????????????????????????????????????????????????????????????????????????????????????????????????????????????????????????????????????????????????????????????????????????????????????????????????????????????????????????????????????????????????????????????????????????????????????????????????????????????????????????????????????????????????????????????????????????????????????????????????????????????????????????
A7_16HI13L03	CTTAAGCTAAGAATCTAACTAAGGCAAGAATTACATTAAATATTTTAGTTTTAGGTAAAATTTAAACCTAAATTTATTTACGAATCTGCACTTCAAATCTTAAGAGATAAACAAGG-ATTAGATACCCTTTTATACTTAAGGCCTTTGAGCAGGGTAGTAACTAGATATGTTCTTCAAACCCAAAGGATTTGGCGGTGCTCTATATAATTAGAGGAACCTGTAAAGTAATCGAAATTACACGCTATATCTTACCAGAGTTAAGCTTGTATACCGTCGTCTAGGTAGCTCTAAAAAGATCTACCTAATAGAGAAATACTTATGGCAGATCAAGGTGCAGCCTGCTTTGGTTATTATGGGTTACAATCTAAATATAGCTAGATTACCTCTGAAATAGGATTTAATAGTAATTTAAGTTCAATATACTTAAATAAAACTTCCATAGAGCATGTACATATCGCCCGTCACTCTCATCTTCNCGCCTATTAATAGAATAGTAGGTAGATTCTGCCCAATGATACTTGAATGGCCGCAGTATCCTAACTGTGCTAAGGTAGCATAATAATTTGTCCTTTAATTGAGGGCTGGTATGAATGAACTGACGAAGGGAAAATTGTCTCTGTATTTTATGTCTATGTAAAAAAGCTTAGATAATGTAGGGGGACGACAAGACCCTAGAAGCTTTACCCTTAAAGCTTTTAAATATA-TTGGGTTTTTACTGGGGCGGTAATTCTTTTAACAAGAGTTGATAAAACACGTTGAGTGACTCCATTTAACTTATCTTAAGTTACTCTAGGGATAACAGCGTAATTCTCTGCTAGAGTCCTTATCGACCAGAGAGCTTACGACCTCGATGTTGAATTGAAGCCCTACTTAGAGCAGCATCTAAATAAAGGAAGACTGTTCGTCTTTTAAATCTTCACGGACTTTATATTTTGTATTTGGGGCGTGGGCTGGAGCAGTAGGGACTGCACTGAGAATATTAATTCGAACTGAACTTGGGAGCCCCGGAAGGTTTATTGGGGATGATCAGATTTATAATGTAATTGTAACTGCACATGCTTTTGTTATGATTTTTTTTATAGTTATACCTGTTATAATTGGTGGATTTGGTAATTGATTAGTTCCGTTGATGTTAGGAGCCCCTGATATAGCTTTTCCACGAATAAATAATATAAGATTCTGGCTTCTCCCACCCTCACTAACCCTTCTCCTCAGAAGAGGGCTAGTTGAAAGGGGGGTAGGGACAGGGTGGACTGTCTATCCTCCCCTAGCAAGAGGTATTGCGCATAGAGGAGCCTCTGTAGATTTAGGAATTTTTTCTTTACACTTAGCAGGGGCTTCTTCTATTCTTGGGGCAGTAAATTTTATTACTACCTGTATTAACATACGTACATCTGGAATAACTATAGACCGGATACCCTTATTTGTGTGGTCAGTTTTTATTACTGCCATCTTATTGCTTCTTTCTCTACCTGTCCTAGCAGGAGCAATTACTATACTATTAACAGATCGAAACTTAAACACTTCTTTCTTTGACCCTAGAGGAGGAGGAGATCCTGTTCTATATCAGCATTTATTT???????????????????????????????????????????????????????????????????????????????????????????????????????????????????????????????????????????????????????????????????????????????????????????????????????????????????????????????????????????????????????????????????????????????????????????????????????????????????????????????????????????????????????????????????TCGTAAGTCTACCGGAGGTAAGGCTCCGCGCAAACAACTGGCTACCAAAGCCGCTCGAAAATCAGCCCCCGCCACCGGAGGTGTCAAGAAACCCCACAGGTACCGCCCCGGTACCGTCGCTCTCAGGGAGATCAGACGTTACCAAAAGAGTACCGAGTTGCTCATTAGAAAGTTACCCTTCCAGCGTCTCGTCAGAGAGATAGCTCAAGACTTCAAAACCGACCTCAGGTTCCAGTCCTCCGCCGTCATGGCCCTTCAGGAAGCTTCCGAAGCTTACCTCGTCGGTCTCTTCGAAGACACCAACTTGTGCGCTATCCACGCCAAGAGAGACAACACTATCATTGAAGCCGACACCACTGAAGATCAATCCGGAGGACAATACGACAAGACCTCTTTGGGCTGGAAAGCTCTCTCCCGAATCGCAGCCCTCTGCAACAGAGCCGAATTCAAGACTGGTCAAGAAAACGTGCCCATCCTGAAGAAAGAGGTTAACGGTGACGCTTCGGAGGCTGCTCTTCTCAAGTGCGTGGAATTAGCTGTAGGAGATGTCAGGAAATGGAGAGCTAAGAACAAGAAAGTCTGTGAACTGCCTTTCAATTCCACCAACAAATATCAAGTATCTATTCACGAGACTGAGGACACCAACGACCCAAGGTACTTGTTGGTTATGAAGGGAGCCCCTGAGAGAATTCTCGAGAGATGCTCCACCATCTTCATTCACGGAGAAGAGAAACCCTTGGACGACGAAATGAGAGAAGCCTTCAACAACGCTTATTTGGAATTGGGAGGTTTGGGTGAACGTGTGCTCGGGTTCTGTGACTACATGCTGCCATCTGACAAATTCCCCGTCGGATACCCCTTCGACGCCGATTCCTGCAACTTCCCAGTTCACGGCCTGAGATTCGTTGGGCTTATGTCTATGATTGATCCCCCAAGAGCCGCTGTACCCGACGCCGTAGCCAAGTGCCGATCAGCCGGTATCAAGGTAATCA?????????????????????????????????????????????????????????????????????????????????????????????????????????????????????????????????????????????????????????????????????????????????????????????????????????????????????????????????????????????????????????????????????????????????????????????????????????????????????????????????????????????????????????????????????????????????????????????????????????????????????????????????????????????????????????????????????????????????????????????????????????????????????????????????????????????????????????????????????????????????????????????????????????????????????????????????????????????????????????????????????????????????????????????????????????????????????????????????????????????????????????????????????????????????????????????????????????????????????????????????????????????????????????????????????????????????????????????????????????????????????????????????????????????????????????????????????????????????????????????????
A7_16HI13L04	CTTAAGCTAAGAATCTAACTAAGGCAAGAATTACATTAAATATTTTAGTTTTAGGTAAAATTTAAACCTAAATTTATTTACGAGTCTGCACTTCAAATCTTAAGAGATAAACAAGG-ATTAGATACCCTTTTATACTTAAGGCCTTTGAGCAGGGTAGTAACTAGATATGTTCTTCAAACCCAAAGGATTTGGCGGTGCTCTATATAATTAGAGGAACCTGTAAAGTAATCGAAATTACACGCTATATCTTACCAGAGTTAAGCTTGTATACCGTCGTCTAGGTAGCTCTAAAAAGATCTACCTAATAGAGAAATACTTATGGCAGATCAAGGTGCAGCCTGCTTTGGTTATTATGGGTTACAATCTAAATATAGCTAGATTACCTCTGAAATAGGATTTAATAGTAATTTAAGTTTAATATACTTAAATAAAACTTCCATAGAGCATGTACATATCGCCCGTCACTCTCATCNTCTCGCCTATTAATAGAATAGTAGGTAGATTCTGCCCAATGATACTTGAATGGCCGCAGTATCCTAACTGTGCTAAGGTAGCATAATAATTTGTCCTTTAATTGAGGGCTGGTATGAATGAACTGACGAAGGGAAAATTGTCTCTGTATTTTATGTCTATGTAAAAAAGCTTAGATAATGTAGGGGGACGACAAGACCCTAGAAGCTTTACCCTTAAAGCTTTTAAATATA-TTGGGTTTTTACTGGGGCGGTAATTCTTTTAACAAGAGTTGATAAAACACGTTGAGTGACTCCATTTAACTTATCTTAAGTTACTCTAGGGATAACAGCGTAATTCTCTGCTAGAGTCCTTATCGACCAGAGAGCTTACGACCTCGATGTTGAATTGAAGCCCTACTTAGAGCAGCATCTAAATAAAGGAAGACTGTTCGTCTTTTAAATCTTCACGGACTTTATATTTTGTATTTGGGGCGTGGGCTGGAGCAGTAGGGACTGCACTGAGAATATTAATTCGAACTGAACTTGGGAGCCCCGGAAGGTTTATTGGGGATGATCAGATTTATAATGTAATTGTAACTGCACATGCTTTTGTTATGATTTTTTTTATAGTTATACCTGTTATAATTGGTGGATTTGGTAATTGATTAGTTCCATTGATGTTAGGAGCCCCTGATATAGCTTTTCCACGAATAAATAATATAAGATTCTGGCTTCTCCCACCCTCACTAACCCTTCTCCTCAGAAGAGGGCTAGTTGAAAGGGGGGTAGGGACAGGGTGGACTGTCTATCCTCCCCTAGCAAGAGGTATTGCGCATAGAGGAGCCTCTGTAGATTTAGGAATTTTTTCTTTACACTTAGCAGGGGCTTCTTCTATTCTTGGGGCAGTAAATTTTATTACTACCTGTATTAACATACGCACATCTGGAATAACTATAGACCGGATACCCTTATTTGTGTGGTCAGTTTTTATTACTGCCATCTTATTGCTTCTTTCTCTACCTGTCCTAGCAGGAGCAATTACTATACTACTAACAGATCGAAATTTAAACACTTCTTTCTTTGACCCTAGAGGAGGAGGAGATCCTGTTCTATATCAGCATTTATTT???????????????????????????????????????????????????????????????????????????????????????????????????????????????????????????????????????????????????????????????????????????????????????????????????????????????????????????????????????????????????????????????????????????????????????????????????????????????????????????????????????????????????????????????????TCGTAAGTCTACCGGAGGTAAGGCTCCGCGCAAACAACTGGCTACCAAAGCCGCTCGAAAATCAGCCCCCGCCACCGGAGGTGTCAAGAAACCCCACAGGTACCGCCCCGGTACCGTCGCTCTCAGGGAGATCAGACGTTACCAAAAGAGTACCGAGTTGCTCATTAGAAAGTTACCCTTCCAGCGTCTCGTCAGAGAGATAGCTCAAGACTTCAAAACCGACCTCAGGTTCCAGTCCTCCGCCGTCATGGCCCTTCAGGAAGCTTCCGAAGCTTACCTCGTCGGTCTCTTCGAAGACACCAACTTGTGCGCTATCCACGCCAAGAGAGACAACACTATCATTGAAGCCGACACCACTGAAGATCAATCCGGAGGACAATACGACAAGACCTCTTTGGGCTGGAAAGCTCTCTCCCGAATCGCAGCCCTCTGCAACAGAGCCGAATTCAAGACTGGTCAAGAAAACGTGCCCATCCTGAAGAAAGAGGTTAACGGTGACGCTTCGGAGGCTGCTCTTCTCAAGTGCGTGGAATTAGCTGTAGGAGATGTCAGGAAATGGAGAGCTAAGAACAAGAAAGTCTGTGAACTGCCTTTCAATTCCACCAACAAATATCAAGTATCTATTCACGAGACTGAGGACACCAACGACCCAAGGTACTTGTTGGTTATGAAGGGAGCCCCTGAGAGAATTCTCGAGAGATGCTCCACCATCTTCATTCACGGAGAAGAGAAACCCTTGGACGACGAAATGAGAGAAGCCTTCAACAACGCTTATTTGGAATTGGGAGGTTTGGGTGAACGTGTGCTCGGGTTCTGTGACTACATGCTGCCATCTGACAAATTCCCCGTCGGATACCCCTTCGACGCCGATTCCTGCAACTTCCCAGTTCACGGCCTGAGATTCGTTGGGCTTATGTCTATGATTGATCCCCCAAGAGCCGCTGTACCCGACGCCGTAGCCAAGTGCCGATCAGCCGGTATCAAGGTAATCA?CGAAAGTGAGTTCGTATCTCTCAAGCGGAACGAGAACTCTTTCTCTACGTTCGGCGACGTCGTTCGCCGACCCTTCCCTGAGTCGGTCGGAGCTCCTCTCTTACTTCGGAGGCAGACA-TTAATCTTTTTAAAACCACCAAAAAAATGGGTCGCATTCGCCTTCCCTCTTTCTTT----ATTCGAGGTTTCGTTTTGCGCGTTTATCTCTTCGGAAGTGCTCGCTCGAACTCGTCCTCTTTTTCATTCCCTCTCTAATTTCTGGAAATTCCACGAGCCCGTCGCCCGTTCCA-TCGGTTCGGGAAAGATGCCTGGAACGAAAGGAAATACTTAAAGAGAAAAGGGTAGTGGAGAAGC---GAGTTAGAACGTGCACGCTTTCCGC-TTGAGGTTTCGCGTAACTACTTACCTCGGGTTGTAAATGGAAGTTGGAAGGGTATGCGTATGTAAATACATATGTATATTTGCGTATCCGGTGGAGGAAAGATGTGTCGATCGAAGACGGGGATAAAATAAGGAGGTACTACGAAAGACTCGGGGGCGTTAACGAACGACGTCGGTGGCTAGGATCGAGTCAGTGTTCTAGCGATACCGAGAAATGATACTTGTTTGGTCTGATCCGATCGCCCTAGTAGTAGTCTGGGGCGTCTCCGGGGTGGTATTGGCGAGGTTGCCTTTGAAAAGATTTTCATCGGATCTTCCTCCGTCACTCACTACCCCCGTCGATAATAATTGCGGAGGCGTCCTCGTGTCTACGAACCAGGCTCGGCGCAAGACCGGGGCTCGTCGTCGCCCTCTCCTCGCTCTCATTTCGTTCTTCGGAGCGTTTTGACGCGGCGGAGCCGGCGGGCGAGTACCTTGAGCGTACTGGTTAGTACCCGAAAGATGGTGATCTATGCCTGGTTAGGACGAAGCCAGAGGAAACTCTGGTGGAGGTCCGCAGCGGTTCTGACGTGCAA
A7_16HI13L05	CTTAAGCTAAGAATCTAACTAAGGCAAGAATTACATTAAATATTTTAGTTTTAGGTAAAATTTAAACCTAAATTTATTTACGAGTCTGCACTTCAAATCTTAAGAGATAAACAAGG-ATTAGATACCCTTTTATACTTAAGGCCTTTGAGCAGGGTAGTAACTAGATATGTTCTTCAAACCCAAAGGATTTGGCGGTGCTCTATATAATTAGAGGAACCTGTAAAGTAATCGAAATTACACGCTATATCTTACCAGAGTTAAGCTTGTATACCGTCGTCTAGGTAGCTCTAAAAAGATCTACCTAATAGAGAAATACTTATGGCAGATCAAGGTGCAGCCTGCTTTGGTTATTATGGGTTACAATCTAAATATAGCTAGATTACCTCTGAAATAGGATTTAATAGTAATTTAAGTTTAATATACTTAAATAAAACTTCCATAGAGCATGTACATATCGCCCGTCACTCTCATCTTCNCGCCTATTAATAGAATAGTAGGTAGATTCTGCCCAATGATACTTGAATGGCCGCAGTATCCTAACTGTGCTAAGGTAGCATAATAATTTGTCCTTTAATTGAGGACTGGTATGAATGAACTGACGAAGGGAAAATTGTCTCTGTATTTTATGTCTATGTAAAAAAGCTTAGATAATGTAGGGGGACGACAAGACCCTAGAAGCTTTACCCTTAAAGCTTTTAAATATT-TTGGGTTTTTACTGGGGCGGTAATTCTTTTAACAAGAGTTGATAAAACACGTTGAGTGACTCCATTTAACTTATCTTAAGTTACTCTAGGGATAACAGCGTAATTCTCTGCTAGAGTCCTTATCGACCAGAGAGCTTACGACCTCGATGTTGAATTGAAGCCCTACTTAGAGCAGCATCTAAATAAAGGAAGACTGTTCGTCTTTTAAATCTTCACGGACTTTATATTTTGTATTTGGGGCGTGGGCTGGAGCAGTAGGGACTGCACTGAGAATATTAATTCGAACTGAACTTGGAAGCCCCGGAAGGTTTATTGGGGATGATCAGATTTATAATGTAATTGTAACTGCACATGCTTTTGTTATGATTTTTTTTATAGTTATACCTGTTATAATTGGTGGATTTGGTAATTGATTAGTTCCATTGATGTTAGGAGCCCCTGATATAGCTTTTCCACGAATAAATAATATAAGATTCTGGCTTCTCCCACCCTCACTAACCCTTCTCCTCAGAAGAGGGCTAGTTGAAAGGGGGGTAGGGACAGGGTGGACTGTCTATCCTCCCCTAGCAAGAGGTATTGCGCATAGAGGAGCCTCTGTAGATTTAGGAATTTTTTCTTTACACTTAGCAGGGGCTTCTTCTATTCTTGGGGCAGTAAATTTTATTACTACCTGTATTAACATACGTACATCTGGAATAACTATAGACCGGATACCCTTATTTGTGTGGTCAGTTTTTATTACTGCCATCTTATTGCTTCTTTCTCTACCTGTCCTAGCAGGAGCAATTACTATACTATTAACAGATCGAAATTTAAACACTTCTTTCTTTGACCCTAGAGGAGGAGGAGATCCTGTTCTATATCAGCATTTATTT???????????????????????????????????????????????????????????????????????????????????????????????????????????????????????????????????????????????????????????????????????????????????????????????????????????????????????????????????????????????????????????????????????????????????????????????????????????????????????????????????????????????????????????????????????????????????????????????????????????????????????????????????????????????????????????????????????????????????????????????????????????????????????????????????????????????????????????????????????????????????????????????????????????????????????????????????????????????????????????????????????????????????????????????????????????GACAACACTATCATTGAAGCCGACACCACTGAAGATCAATCCGGAGGACAATACGACAAGACCTCTTTGGGCTGGAAAGCTCTCTCCCGAATCGCAGCCCTCTGCAACAGAGCCGAATTCAAGACTGGTCAAGAAAACGTGCCCATCCTGAAGAAAGAGGTTAACGGTGACGCTTCGGAGGCTGCTCTTCTCAAGTGCGTGGAATTAGCTGTAGGAGATGTCAGGAAATGGAGAGCTAAGAACAAGAAAGTCTGTGAACTGCCTTTCAATTCCACCAACAAATATCAAGTATCTATTCACGAGACTGAGGACACCAACGACCCAAGGTACTTGTTGGTTATGAAGGGAGCCCCTGAGAGAATTCTCGAGAGATGCTCCACCATCTTCATTCACGGAGAAGAGAAACCCTTGGACGACGAAATGAGAGAAGCCTTCAACAACGCTTATTTGGAATTGGGAGGTTTGGGTGAACGTGTGCTCGGGTTCTGTGACTACATGCTGCCATCTGACAAATTCCCCGTCGGATACCCCTTCGACGCCGATTCCTGCAACTTCCCAGTTCACGGCCTGAGATTCGTTGGGCTTATGTCTATGATTGATCCCCCAAGAGCCGCTGTACCCGACGCCGTAGCCAAGTGCCGATCAGCCGGTATCAAGGTAATCA?????????????????????????????????????????????????????????????????????????????????????????????????????????????????????????????????????????????????????????????????????????????????????????????????????????????????????????????????????????????????????????????????????????????????????????????????????????????????????????????????????????????????????????????????????????????????????????????????????????????????????????????????????????????????????????????????????????????????????????????????????????????????????????????????????????????????????????????????????????????????????????????????????????????????????????????????????????????????????????????????????????????????????????????????????????????????????????????????????????????????????????????????????????????????????????????????????????????????????????????????????????????????????????????????????????????????????????????????????????????????????????????????????????????????????????????????????????????????????????????????
B1_Tai8			TTTAAGCTAAAAACCTAAATAAAGCAAGATAATTATTAAATATTTTAGTTTTAGGTAAAATTTAAACCTAAATTTATTTAAAAATTTGTATTTCAAATCTTAAGAGATAAACAAGG-ATTAGATACCCTTTTATACTTAAGGCCTTTGAGCAGGGTAGTAACTAGTTATGTTCTTCAAACCCAAAGGATTTGGCGGTGTTCTATATAATTAGAGGAACCTGTAAAATAATCGAAATTACGCGTTAGATCTTACCAGAGCTAAGCTTGTATACCGTCGTCTTGGTAGCTTTAAAAAGACTTACCTAACTGAGATATATCTATGGCAGATCAAGGTGCAGCCTGCTTTGGTTATTATGGGTTACAATCTAAATGTAGCTAGATAACCTTTGAAATAGGATTTAATAGTAATTCAAGTTTAATATACTTAAATAAAATTTCCATAGAGCATGTACATATCGCCCGTCACTCTCACATTCTCGCCTACTAATTAAATAGTAGGTAGATTCTGCCCAATGATACTTAAATGGCCGCAGTATTCTAACTGTGCTAAGGTAGCATAATAACTTGTCCTTTAATTGAGGGCTGGAATGAATGAACTGACGAAGAGTAAATTGTCTCTGTAATTTATATCTATGTAAAAAAGCCTAGATAATGTAAGGGGACGATAAGACCCTAGAAGCTTTACCCTTAAAGCTTTTTAAAATA-TTGGGTTTTTACTGGGGCGGTAATTCTTTTAACAAGAGTTTTTAAAACACTCTGAGTGAATTCACTTAACTTATCCTAAGTTACTCTAGGGATAACAGCGTAATTCTCTGCTAGAGCTCTTATCGACCAGAGAGTTTGCGACCTCGATGTTGAATTGAAATCCTACTTAGAGCAGCATCTAAGTAAAGGAAGACTGTTCGTCTTTTAAATCTTCACA???????????????????????????????????????????ACTGCGTTGAGGATATTAATCCGAACAGAACTCGGTAGGCCCGGAAGGTTTATTGGAGATGATCAAATCTATAATGTAATTGTAACTGCTCATGCTTTTGTTATAATTTTTTTTATAGTTATACCTGTTATAATTGGGGGATTTGGTAATTGGTTAGTACCATTAATATTAGGGGCTCCTGATATAGCTTTCCCCCGAATAAATAATATAAGATTTTGACTTCTTCCTCCCTCTCTAACTCTCTTATTAAGAAGAGGGTTAGTCGAAAGAGGGGTAGGAACAGGATGGACTGTTTATCCACCTCTTGCAAGAGGTATTGCTCACAGAGGGGCTTCTGTGGATTTAGGAATTTTTTCTTTACATTTAGCAGGAGCTTCCTCTATCTTAGGGGCAGTAAATTTTATTACTACTTGTATTAATATACGTACATCTGGGATAACTATAGATCGGATGCCTTTATTTGTGTGATCAGTTTTTATCACAGCAATTTTATTACTTCTATCTCTACCTGTGCTAGCAGGGGCAATTACTATATTATTAACAGATCGGAATCTAAATACTTCTTTTTTTGACCCAAGAGGAGGAGGAGATCCAGTACTTTACCAGCACTTATTTTCTTCTCTCTACTATCCCCTATATCGGTACAGATCTTGTTCAATGACTTTGAGGGGGGTTTGCAGTTGATGCTGCTACTTTAACTCGCTTTTTCTCATTTCATTTTTTATTACCTTTTATTATTACAGCTATAGTAGTAATTCATATTTTATTTTTACATCAAACAGGTTCTTCTAATCCACTAGGGGTAGAAAGTTCTCCTAACAAAATTCCATTCCACCCTTACTTCACTTTTAAAGATTTATTTGGGTTTATTTTTATATTATTTCTTCTCTTAATAATTACTTTAATCTCTCCTTATGGATTAGGGGATCCTGAGAATTTTAACCCTGCCAATCCTTTAACAACCCCACCT?????????????????????????????????????????????????????????????????????????????????????????????????????????????????????????????????????????????????????????????????????????????????????????????????????????????????????????????????????????????????????????????????????????????????????????????????????????????????????????????????????????????????????????????????????????????????????????????????????????????????????????????????????????????????????????????????????????????????????????????????????????????????????????????????????????????????????????????????????????????????????????????????????????????????????????????????????????????????????????????????????????????????????????????????????????????????????????????????????????????????????????????????????????????????????????????????????????????????????????????????????????????????????????????????????????????????????????????????????????????????????????????????????????????????????????????????????????????????????????????????????????????????????????????????????????????????????????????????????????????????????????????????????????????????????????????????????????????????????????????????????????????????????????????????????????????????????????????????????????????????????????????????????????????????????????????????????????????????????????????????????????????????????????????????????????????????????????????????????????????????????????????????????????????????????????????????????????????????????????????????????????????????????????????????????????????????????????????????????????????????????????????????????????????????????????????????????????????????????????????????????????????????????????????????????????????????????????????????????????????????????????????????????????????????????????????????????????????????????????????????????????????????????????????????????????????????????????????????????????????????????????????????????????????????????????????????????????????????????????????????????????????????????????????????
C1_Tai5			TTTGAGCTAAAAACCTAAATAAAGCAAGGCTAGAGTTAAATATTTTAGTTTTAGGTAAAATTTAAACCTAAATTTATTTTTAAGTCCACATTTCAAATCTTAAGAGATAAACAAGG-ATTAGATACCCTTTTATACTTAAGGCCTTTAAGCAGGGTAGTAACTAGCTATGTTCTTCAAACCCAAAGGATTTGGCGGTGCTCTATATAATTAGAGGAACCTGTAAAGTAATCGAAATTACGCGCTATATCTTACCAAAGCTAAGCTTGTATACCGTCGTCTAGGTAGTTTTAAAAAGACCTATCTAATTGAGCTATACTTATGGCAGATCAAGGTGCAGCTTGCTTTGGTTATTATGGGTTACAATCTATATATAGCTGGAAAACTTTTGAAATAGGATTTAATAGTAATTTAAGTTTAATACACTAAAATAAAATTACCATAGAGCATGTACATATCGCCCGTCACTCTCACCTTCTCGCTTATTAATTAAATAGTAAGTAGATTCTGCCCAATGATACTTAAATGGCCGCAGTATCCTGACTGTGCTAAGGTAGCATAATAATTTGTCCTTTAATTGGGGACTAGTATGAATGAACTGACGAAGAGAAAATTGTCTCTGTATTTTATATCTATGTAAAAAAGCCTAGTTAATGTAGGGGGACGATAAGACCCTAAAAGCTTTACCCTTAAAGCTTTCAAAAGTATTTGGGTTTTTACTGGGGCGGTAATTCTTTTAACAAGAATCAACTAAACACGTTGAGTGAAACCATTTAACTTAAACTAAGTTACTTTAGGGATAACAGCGTAATTCTCTGATAGAGTTCTTATCGACCAGAGAGTTTGCGACCTCGATGTTGAATTGAGATCCTACTTAGAGCAGCATCTAAATAAAGGAAGACTGTTCGTCTTTTAAACTCTCACA???????????????????????????????????????????ACTGCACTGAGAATATTAATTCGAACTGAACTTGGCAGCCCTGGTAGGTTTATTGGGGATGATCANATTTATAATGTAATTGTTACTGCGCATGCTTTTGTAATAATTTTTTTTATAGTTATACCTGTTATAATTGGAGGATTTGGTAATTGGTTAGTCCCATTAATATTAGGAGCTCCTGATATGGCATTTCCTCGTATAAATAATATAAGATTCTGACTCCTTCCTCCTTCTTTAACCCTTCTTCTCAGAAGGGGACTAGTTGAAAGAGGAGTAGGGACAGGATGAACTGTTTATCCTCCTCTTGCAAGAGGTATCGCGCATAGAGGAGCATCTGTGGATTTAGGAATTTTTTCTCTTCATTTAGCAGGAGCTTCTTCAATTTTAGGGGCAGTTAATTTTATTACTACTTGTATTAATATACGAACATCAGGGATAACTATAGACCGGATACCTCTGTTTGTATGATCAGTTTTTATTACTGCAATCTTACTACTTCTCTCTCTGCCTGTTCTAGCAGGAGCGATTACCATACTGTTAACAGATCGAAATTTAAATACTTCCTTTTTTGACCCAAGAGGTGGAGGTGATCCAGTTCTTTATCAACATTTATTT????????????????????????????????????????????????????????????????????????????????????????????????????????????????????????????????????????????????????????????????????????????????????????????????????????????????????????????????????????????????????????????????????????????????????????????????????????????????????????????????????????????????????????????????????????????????????????????????????????????????????????????????????????????????????????????????????????????????????????????????????????????????????????????????????????????????????????????????????????????????????????????????????????????????????????????????????????????????????????????????????????????????????????????????????????????????????????????????????????????????????????????????????????????????????????????????????????????????????????????????????????????????????????????????????????????????????????????????????????????????????????????????????????????????????????????????????????????????????????????????????????????????????????????????????????????????????????????????????????????????????????????????????????????????????????????????????????????????????????????????????????????????????????????????????????????????????????????????????????????????????????????????????????????????????????????????????????????????????????????????????????????????????????????????????????????????????????????????????????????????????????????????????????????????????????????????????????????????????????????????????????????????????????????????????????????????????????????????????????????????????????????????????????????????????????????????????????????????????????????????????????????????????????????????????????????????????????????????????????????????????????????????????????????????????????????????????????????????????????????????????????????????????????????????????????????????????????????????????????????????????????????????????????????????????????????????????????????????????????????????????????????????????????????????????????????????????????????????????????????????????????????????????????????????????????????????????????????????????????????????????????????????????????????????????????????????????????????????????????????????????????????????????????????????????????????????????????????????????????????????????????????????????????????????????????????????????????????????????
C2_Tai4			TTTGAGCTAAAAACCTAAATAAAGCAAGGCTAGAGTTAAATATTTTAGTTTTAGGTAAAATTTAAACCTAAATTTATTTTTAACCCCACATTTCAAATCTTAAGAGATAAACAAGG-ATTAGATACCCTTTTATACTTAAGGCCTTTAAGCAGGGTAGTAACTAGCTATGTTCTTCAAACCCAAAGGATTTGGCGGTGCTCTATATAATTAGAGGAACCTGTAAAGTAATCGAAATTACGCGCTATATCTTACCAAAGCTAAGCTTGTATACCGTCGTCTAGATAGTTTTAAAAAGACCTATCTAATTGAGCTATACTTATGGCAGATCAAGGTGCAGCTTGCTTTGGTTGTTATGGGTTACAATCTATATATAGCTGGAAGACTTCTGAAATAGGATTTAATAGTAATTTAAGTTTAATATACTAAAATAAAATTACCATAGAGCATGTACATATCGCCCGTCACTCTCACCTTCTCGCCTATTAATTAAATAGTAGGTAGATTCTGCCCAATGAAACTTAAATGGCCGCAGTATCCTGACTGTGCTAAGGTAGCATAATAATTTGTCCTTTAATTGGGGGCTAGTATGAATGAACTGACGAAGAGAAAATTGTCTCTGTATTTTATAACTATGTAAAAAAGCCTAGTTGATGTAGGGGGACGATAAGACCCTAAAAGCTTTACCCTTAAAGCTTTTAAAAATA-TTGGGTTTTTACTGGGGCGGTAATTCTTTTAACAAGAATCAACTAAACACGTTGAGTGAAATCATTTAACTTAAACTAAGTTACTTTAGGGATAACAGCGTAATTCTCTGATAGAGTTCTTATCGACCAGAGAGTTTGCGACCTCGATGTTGAATTGAGATCCTACTTAGAGCAGCATCTAAATAAAGGAAGACTGTTCGTCTTTTAAACTCTCACG???????????????????????????????????????????ACTGCACTGAGAATATTAATTCGAACTGAACTTGGCAGCCCTGGTAGGTTTATTGGGGATGATCAGATTTATAATGTAATTGTCACTGCGCATGCTTTTGTAATAATTTTTTTTATAGTTATACCTGTTATAATTGGAGGATTTGGTAATTGGTTAGTCCCATTAATATTAGGAGCTCCTGATATGGCATTTCCTCGTATAAATAATATAAGATTCTGACTCCTTCCCCCTTCTTTAACCCTTCTTCTCAGAAGGGGACTAGTTGAAAGAGGAGTAGGGACAGGATGAACTGTTTATCCTCCTCTTGCAAGAGGTATCGCGCATAGAGGAGCATCTGTGGATTTAGGAATTTTTTCTCTTCATTTAGCAGGAGCTTCTTCAATTTTAGGAGCAGTTAATTTTATTACTACTTGTATTAATATACGAACATCAGGGATAACTATAGACCGGATACCTCTGTTTGTATGATCCGTTTTTATTACTGCAATCTTACTACTTCTCTCTCTGCCTGTTCTAGCAGGAGCGATTACTATACTGTTAACAGATCGAAATTTAAATACTTCCTTTTTTGACCCAAGAGGTGGAGGTGACCCAGTTCTTTATCAACATTTATTT????????????????????????????????????????????????????????????????????????????????????????TTTTTCTCATTCCATTTTCTCTTACCTTTTATTATTGCAGCACTAGTAGTAGTTCATATCTTATTCCTTCACCAAACAGGGTCCTCTAACCCCCTGGGAGTAGAAAGCTCCCCTAATAAGATCCCCTTCCACCCATACTTCACTTATAAAGATGTATTTGGATTTATTCTTATATTATTTTTTCTTTTAATAGTAACCTTAGTCTCTCCATACGGCTTAGGAGATCCAGAAAACTTTAATCCTGCTAATCCTCTCACAACTCCACCT?????????????????????????????????????????????????????????????????????????????????????????????????????????????????????????????????????????????????????????????????????????????????????????????????????????????????????????????????????????????????????????????????????????????????????????????????????????????????????????????????????????????????????????????????????????????????????????????????????????????????????????????????????????????????????????????????????????????????????????????????????????????????????????????????????????????????????????????????????????????????????????????????????????????????????????????????????????????????????????????????????????????????????????????????????????????????????????????????????????????????????????????????????????????????????????????????????????????????????????????????????????????????????????????????????????????????????????????????????????????????????????????????????????????????????????????????????????????????????????????????????????????????????????????????????????????????????????????????????????????????????????????????????????????????????????????????????????????????????????????????????????????????????????????????????????????????????????????????????????????????????????????????????????????????????????????????????????????????????????????????????????????????????????????????????????????????????????????????????????????????????????????????????????????????????????????????????????????????????????????????????????????????????????????????????????????????????????????????????????????????????????????????????????????????????????????????????????????????????????????????????????????????????????????????????????????????????????????????????????????????????????????????????????????????????????????????????????????????????????????????????????????????????????????????????????????????????????????????????????????????????????????????????????????????????????????????????????????????????????????????????????????????????????????????
C3_Tai1			TTTGAGCTAAAAACCTAAATAAAGCAAGGCTAGAGTTAAATATTTTAGTTTTAGGTAAAATTTAAACCTAAATTTATTTTTAAGTCCACATTTCAAATCTTAAGAGATAAACAAGG-ATTAGATACCCTTTTATACTTAAGGCCTTTAAGCAGGGTAGTAACTAGCTATGTTCTTCAAACCCAAAGGATTTGGCGGTGCTCTATATAATTAGAGGAACCTGTAAAGTAATCGAAATTACGCGCTATATCTTACCAAAGCTAAGCTTGTATACCGTCGTCTAGGTAATTTTAAAAAGACCTATCTAATTGAGCTATACTTATGGCAGATCAAGGTGCAGCTTGCTTTGGTTATTATGGGTTACAATCTATATATAGCTGGAAGACTTTTGAAATAGGATTTAATAGTAATTTAAGTTTAATATACTAAAATAAAATTACCATAGAGCATGTACATATCGCCCGTCACTCTCACTTTCTCGCTTATTAATTAAATAGTAAGTAGATTCTGCCCAATGATACTTAAATGGCCGCAGTATCCTGACTGTGCTAAGGTAGCATAATAATTTGTCCTTTAATTGGGGGCTAGTATGAATGAACTGACGAAGAGAAAATTGTCTCTGTATTTTATATCTATGTAAAAAAGCCTAGTTAATGTAGGGGGACGATAAGACCCTAAAAGCTTTACCCTTAAAGCTTTCAAAAATATTTGGGTTTTTACTGGGGCGGTAATTCTTTTAACAAGAATCAACTAAACACGTTGAGTGAAACCATTTAACTTAAACTAAGTTACTTTAGGGATAACAGCGTAATTCTCTGATAGAGTTCTTATCGACCAGAGAGTTTGCGACCTCGATGTTGAATTGAGATCCTACTTAGAGCAGCATCTGAATAAAGGAAGACTGTTCGTCTTTTAAACTCTCACG???????????????????????????????????????????ACTGCACTGAGAATATTAATTCGAACTGAACTTGGCAGCCCCGGTAGGTTTATTGGGGATGATCAGATTTATAATGTAATTGTCACTGCGCATGCTTTTGTAATAATTTTTTTTATAGTCATACCTGTTATAATTGGGGGATTTGGTAATTGGTTAGTTCCATTAATATTAGGAGCTCCTGATATGGCATTTCCTCGTATAAATAATATAAGATTCTGACTCCTTCCCCCTTCTCTAACCCTTCTTCTCAGAAGGGGACTAGTTGAAAGAGGAGTAGGGACAGGATGAACTGTTTACCCCCCTCTTGCAAGAGGTATTGCGCATAGAGGAGCATCTGTGGATTTAGGAATTTTTTCTCTTCATTTAGCAGGAGCTTCTTCAATTTTAGGAGCAGTTAATTTTATTACTACTTGTATTAATATACGAACATCAGGAATAACTATAGACCGGATACCTCTGTTTGTATGATCAGTTTTTATTACTGCAATCTTACTACTTCTCTCTCTGCCTGTTCTAGCAGGAGCAATTACTATACTGTTAACAGATCGAAATTTAAATACTTCCTTTTTTGACCCAAGAGGTGGAGGGGACCCAGTTCTTTATCAACATTTATTTCCTTATATCCACTATCCCATATATTGGCACAGATCTAGTCCAGTGACTTTGAGGTGGATTTGCAGTTGATGCCGCTACTTTAACTCGATTTTTCTCATTTCATTTTCTCTTACCTTTTATTATTGCAGCTCTAGTGGTAATTCATATCTTATTCCTTCACCAAACAGGCTCCTCTAACCCCTTGGGAGTAGAAAGCTCCCCTAATAAGATTCCATTCCATCCATACTTCACTTATAAAGATTTATTTGGATTTATTCTTATATTATTCTTTCTCTTAATAGTAACCTTAGTTTCCCCATACGGCTTAGGAGATCCAGAAAACTTTAATCCTGCCAACCCTCTAACAACTCCACCT??????????????????????????????????????????????????????????????????????????????????????????????????????????????????????????????????????????????????????????????????????????????????????????????????????????????????????????????????????????????????????????????????????????????????????????????????????????????????????????????????????????????????????????????????????????????????????????????????????????????????????????????????????????????????????????????TCAAGACTGGTCAAGAAAACGTGCCCATCCTGAAGAAAGAGGTTAACGGTGACGCTTCGGAGGCTGCTCTTCTCAAGTGCGTGGAATTAGCTGTAGGAGACGTCCGGAAATGGAGAGCTAAGAACAAGAAAGTCTGTGAACTGCCTTTCAATTCCACCAACAAATATCAAGTATCTATTCACGAGACTGAGGACACCAACGACCCAAGGTACTTGTTGGTTATGAAGGGAGCCCCTGAGAGAATTCTCGAGAGATGCTCCACCATCTTCATTCACGGAGAAGAGAAAGCCTTGGACGACGAATTGAGAGAAGCCTTCAACAACGCTTATTTGGAATTGGGAGGTTTGGGTGAACGTGTGCTCGGGTTCTGTGACTACATGCTGCCATCTGACAAATTCCCCGTCGGATACCCCTTCGACGCCGATTCCTGCAACTTCCCAGTTCACGGCCTTAGATTCGTTGGGCTTATGTCTATGATTGATCCCCCAAGAGCCGCTGTACCCG??????????????????????????????????????????ACGAAAGTGAGTTCGTATCTCTCAAGCAGAACGAGAACTCTTTCTCTACGTTCGGCGACGTCGTTCGCCGACCCTTCCCCGAGTCGGTCGGAGCTCCTCTCTTACTTCGGAGGAAGACA-TTAATCTTTTTAAAACCACCAAAAAAATGGGTCGCATTCGCCTTCCCTCTTTCTTTATTCATTCGAGGTTTCGTTTTGCGCGTTTATCTCTTCGGAAGTGCTCGCTCGAACTCGTCCTCTTTTTCATTCCCTCTCT-ATTTCTGGAAATTCCACGAGCCCGTCGCCCGTTCCA-TCGGTTCGGGAAAGATGCCTGGAATGAAAGGAAATACTTAAAGAG--AAGGGTAGTGGAGAAGC---GAGTTAGAACGTGCACGCTTTCCGC-TTGAGGTTTCGCGTAACTACTTACCTCGGGTTGTAAATGGAGGTTGGAAGGGTATACGTATGTAAATGCATATGTATATTTGCGTATCCGGTGGAGGAAAGATGTGTCGATCGAAGACGGGGATAAAATAAGGAGGTACTACGAGAGACTCGGGGGCGTTAACGAACGACGTCGGTGGCTAGGATGGAGTCAGTGTTCTAGCGATACCGAGAAATGATACTTGTTTGGTCTGATCCGATCGCCCTAGTAGTAGTCTGGGGCGTCTCCGGGGTGGTATTGGCGAGGTTGCCTTTGAAAAGATTTTCATCGGATCTTCCTCCGTCTCTCACTACCCCCGTCGATAATAATTGCGGAGGCGTCCTCGTGTCTACGAACCAGGCTCGGCGCAAGACCGGGGCTCGTCGTCGCCCTCTCCTCGCTCTCATTTCGTTCTTCGGAGCGTTTTGACGCGGCGGAGCCGGCGGGCGAGTACCTTGAGCGTACTGGTTAGTACCCGAAAGATGGTGATCTATGCCTGGTTAGGACGAAGCCAGAGGAAACTCTGGTGGAGGTCCGCAGCGGTTCTGACGTGCAA
D1_16HI27L01	TTTAAGCTAAGAATCTAAATAAAGCAAGATTGTCATTAAATATTTTAGTTTTAGGTAAAATTTAAACCTAAATTTATTTATATAGTAAAATTTCAAATCTTAAGAGATAAACAAGG-ATTAGATACCCTTCTATACTTAAGACCTTTGAGCAGGGTAGTAACTAGCTATGTTCTTCAAACCCAAAGGATTTGGCGGTGCTCTATATAATTAGAGGAACCTGTAAAGTAATCGAAATTACGCGCTGTATCTTACCAAAGTTAAGCTTGTATACCGTCGTCTAGGTAGTTCTAAAAAGGCTTGCCTAACTGAGATATATACATGGCAGATCAAGGTGCAGCTTGCTTTGGTTATTATGGGTTACAATCTAAATATAGATGGATAGCCTCTGAAATAGGATTTAATAGTAATTTAAGTTTAATACACTAAAATAAAATTTCCATAGAGCATGTACATATCGCCCGTCACTCTCATCNCCTCGCCTTTTAACTAAATAGAAGGTAGATTCTGCCCAATGAAACTTAAATGGCCGCAGTATCCTGACTGTGCTAAGGTAGCATAATAATTTGTCCTTTAATTGAGGGCTAGCATGAATGAACTGACGAAGAGAAAATTGTCTCTGTACTTTATATCTATGTAAAAAAGCCTAGATCCTGTAGGGGGACGATAAGACCCTAAAAGCTTTACCCTTAAAGCTTTTAACAATA-CTGGGTTTTTACTGGGGCGGTAATTCTTTTAACAAGAATTAGATAAACACACTGAGTGAATTCATTTAACTTATTTCAAGTTACTTTAGGGATAACAGCGTAATTCTCTGCTAGAGTTCTTATCGACCAGGGAGTTTGCGACCTCGATGTTGAATTGAGGCTCTACTTAGAGCAGCATCTAAGTTAAGGAAGACTGTTCGTCTTTTAAACCCTCACGTACTCTATATTTTGTATTTGGAGCATGGGCGGGAGCAGTAGGAACTGCGTTAAGGATATTAATTCGGACAGAGCTTGGAAGCCCTGGCAGGTTTATTGGGGATGATCAAATTTATAATGTTATTGTAACTGCCCATGCTTTTGTTATAATCTTTTTCATAGTTATACCTGTTATAATTGGAGGTTTTGGGAATTGGCTAGTTCCATTAATATTAGGAGCTCCTGATATAGCGTTTCCTCGTATAAATAATATGAGATTTTGACTTCTACCTCCCTCTCTGACCCTACTTCTTAGAAGGGGACTGGTTGAAAGAGGAGTGGGGACAGGATGAACTGTTTATCCTCCCCTTGCAAGAGGCATTGCTCATAGGGGAGCTTCAGTAGATTTGGGAATTTTTTCTTTACATTTGGCAGGAGCTTCCTCTATTTTAGGAGCAGTAAACTTTATTACCACTTGTATTAATATACGTACGTCGGGAATAACTATGGATCGAATACCTTTATTTGTTTGGTCAGTTTTTATCACTGCCATTTTACTGCTCCTTTCTTTACCTGTGTTAGCAGGGGCAATTACTATGCTATTAACAGATCGAAATTTAAACACTTCTTTTTTTGACCCTAGAGGAGGCGGAGACCCAGTTCTTTATCAGCATCTATTTTCTTCTCTCTACTATCCCATATATTGGTACAGACCTGGTTCAANGGCTTTGAGGAGGATTTGCAGTTGATGCTGCTACACTAACTCGATTTTTTTCATTTCATTTTCTCTTACCCTTTGTTATTTCAGCTATAGTGGTAATCCATATTTTATTCCTACATCAAACAGGCTCTTCAAACCCATTAGGAGTAGAAAGCTCTCCTAATAAGATTCCATTCCATCCGTACTTCACTTTTAAAGATGTATTTGGCTTTATTCTTATACTATTCTTTCTTCTAATAGTAACTTTAGTTTCCCCTTATGGCTTAGGAGATCCTGAGAATTTTAATCCTGCTAATCCCCTGACAACTCCCCCTTCGTAAGTCTACCGGAGGTAAGGCTCCGCGCAAACAACTGGCTACCAAAGCCGCTCGAAAATCAGCCCCCGCCACCGGAGGTGTCAAGAAACCCCACAGGTACCGCCCCGGTACCGTCGCTCTCAGGGAGATCAGACGTTACCAAAAGAGTACCGAGTTGCTCATTAGAAAGTTACCCTTCCAGCGTCTCGTCAGAGAAATAGCCCAAGACTTCAAAACCGACCTCAGGTTCCAGTCCTCCGCCGTCATGGCCCTTCAGGAAGCTTCCGAAGCTTACCTCGTCGGTCTCTTCGAAGACACCAACTTGTGCGCTATCCACGCCAAGAGAGACAACACTATCATTGAAGCCGACACCACTGAAGATCAATCCGGAGGACAATACGACAAGACCTCTTTGGGCTGGAAAGCTCTCTCCCGAATCGCAGCCCTCTGCAACAGAGCCGAATTCAAGACTGGTCAAGAAAACGTGCCCATCCTGAAGAAAGAGGTTAACGGTGACGCTTCGGAGGCTGCTCTTCTCAAGTGCGTGGAATTAGCTGTAGGAGACGTGAGGAAATGGAGAGCTAAGAACAAGAAAGTCTGTGAATTGCCTTTCAATTCCACCAACAAATATCAAGTATCTATTCACGAGACTGAGGACACCAACGACCCAAGGTACTTGTTGGTTATGAAGGGAGCCCCTGAGAGAATTCTCGAGAGATGCTCCACCATCTTCATTCACGGAGAAGAGAAACCCTTGGACGACGAAATGAGAGAAGCCTTCAACAACGCTTATTTGGAATTGGGAGGTTTGGGTGAACGTGTGCTCGGGTTCTGTGACTACATGCTGCCATCTGACAAATTCCCCGTCGGATACCCCTTCGACGCCGATTCCTGCAACTTCCCAGTTCACGGCCTGAGATTCGTTGGGCTTATGTCTATGATTGATCCCCCAAGAGCCGCTGTACCCGACGCCGTAGCCAAGTGCCGATCAGCCGGTATCAAGGTAATCA?CGAAAGTGAGTTCGTATCTCTCAAGCAGAACGAGAACTCTTTCTCTACGTTCGGCGACGTCGTTCGCCGACCCTTCCTCGAGTCTGTCGGAGCTCCTCTCTTACTTCGGAGGTAGACA-TTAATCTTTTTAAAACCACCAAAAAAATGGATCGCATTCGCCTTCCTTCTTTCTTT----ATTCGAGGTTTCGTTTTGCGCGTTTATCTCTTCGGAAGTGCTCGCTCGAACTCGTCCTCTTTTTCATTCCCTCTCT-ATTTCTGGAAATTCCACGAGCCCGTCGCCCGTTCCA-TCGGTTCGGGAAAGATGCCTGGAACGAAAGGAAATACTTAAAGAG--AAGGGTAGTGGAGAAGC---GAGTTAGAACGTGCACGCTTTCCGC-TTGAGGTTTCGCGTAACTACTTGCCTCGGGTTGTAAATGGAGGTTGGAAGGGTATACGTATGTAAATACATATGTATATTTGTGTATCCGGTGGAGGAAAGTTGTGTCGATCGAAGACGGGGATAAAATAAGGAGGTACTACGAAAGACTCGGGGGCGTTTACGAACGACGTCGGTGGCTAGGATCGAGTCAGTGTTCTAGCGATACCGAGAAATGATACTTGTTTGGTCTGATCCGATCGCCCTAGTAGTAGTCTGGGGCGTCTCCGGGGTGGTATTGGCGAGGTTGCCTTTGAAAAGATTTTCATCGGATCTTCCTCCGTCTCTCACTACCCCCGTCGATAATAATTGCGGAGGCGTCCTCGTGTCTACGAACCAGGCTCGGCGCAAGACCGGGGCTCGTCGTCGCCCTCTCCTCGCTCTCATTTCGTTCTTCGGAGCGTTTTGACGCGGCGGAGCCGGCGGGCGAGTACCTTGAGCGTACTGGTTAGTACCCGAAAGATGGTGATCTATGCCTGGTTAGGACGAAGCCAGAGGAAACTCTGGTGGAGGTCCGCAGCGGTTCTGACGTGCAA
D1_16HI27L02	TTTAAGCTAAGAATCTAAATAAAGCAAGATTGTCATTAAATATTTTAGTTTTAGGTAAAATTTAAACCTAAATTTATTTATATAGTAAAATTTCAAATCTTAAGAGATAAACAAGG-ATTAGATACCCTTCTATACTTAAGACCTTTGAGCAGGGTAGTAACTAGCTATGTTCTTCAAACCCAAAGGATTTGGCGGTGCTCTATATAATTAGAGGAACCTGTAAAGTAATCGAAATTACGCGCTGTATCTTACCAAAGTTAAGCTTGTATACCGTCGTCTAGGTAGTTCTAAAAAGGCTTGCCTAACTGAGATATATACATGGCAGATCAAGGTGCAGCTTGCTTTGGTTATTATGGGTTACAATCTAAATATAGATGGATAGCCTCTGAAATAGGATTTAATAGTAATTTAAGTTTAATACACTAAAATAAAATTTCCATAGAGCATGTACATATCGCCCGTCACTCTCATCNCCTCGCCTTTTAACTAAATAGAAGGTAGATTCTGCCCAATGAAACTTAAATGGCCGCAGTATCCTGACTGTGCTAAGGTAGCATAATAATTTGTCCTTTAATTGAGGGCTGGCATGAATGAACTGACGAAGAGAAAATTGTCTCTGTACTTTATATCTATGTAAAAAAGCCTAGATCCTGTAGGGGGACGATAAGACCCTAAAAGCTTTACCCTTAAAGCTTTTAACAATA-CTGGGTTTTTACTGGGGCGGTAATTCTTTTAACAAGAATTAGATAAACACACTGAGTGAATTCATTTAACTTATTTCAAGTTACTTTAGGGATAACAGCGTAATTCTCTGCTAGAGTTCTTATCGACCAGGGAGTTTGCGACCTCGATGTTGAATTGAGGCTCTACTTAGAGCAGCATCTAAGTTAAGGAAGACTGTTCGTCTTTTAAACCCTCACGTACTCTATATTTTGTATTTGGAGCATGGGCGGGAGCAGTAGGAACTGCGTTAAGAATATTAATTCGGACAGAGCTTGGAAGCCCTGGTAGGTTTATTGGGGATGATCAAATTTATAATGTTATTGTAACTGCCCATGCTTTTGTTATAATCTTTTTCATAGTTATACCTGTTATAATTGGAGGTTTTGGGAATTGGCTAGTTCCATTAATATTAGGAGCTCCTGATATAGCGTTTCCTCGTATAAATAATATGAGATTTTGACTTCTACCTCCCTCTCTGACCCTACTTCTTAGAAGGGGACTGGTTGAAAGAGGAGTGGGGACAGGATGAACTGTTTATCCTCCCCTTGCAAGAGGCATTGCTCATAGGGGAGCTTCAGTAGATTTGGGAATTTTTTCTTTACATTTGGCAGGAGCTTCCTCTATTTTAGGAGCAGTAAACTTTATTACCACTTGTATTAATATACGTACGTCAGGAATAACTATGGATCGAATACCTTTATTTGTCTGGTCAGTTTTTATCACTGCCATTTTACTGCTCCTTTCTTTACCTGTGTTAGCAGGGGCAATTACTATGCTATTAACAGATCGAAATTTAAACACTTCTTTTTTTGACCCTAGAGGAGGTGGAGATCCAGTTCTTTATCAGCATCTATTTTCTTCTCTCTACTATCCCATATATTGGTACAGACCTGGTTCAATGGCTTTGAGGAGGATTTGCAGTTGATGCTGCTACACTAACTCGATTTTTTTCATTTCATTTTCTCTTACCCTTTGTTATTTCAGCTATAGTGGTAATCCATATTTTATTCCTACATCAAACAGGCTCTTCAAACCCATTAGGAGTAGAAAGCTCTCCTAATAAGATTCCATTCCATCCGTACTTCACTTTTAAAGATATATTTGGCTTTATTCTTATACTATTCTTTCTTCTAATAGTAACTTTAGTTTCCCCTTATGGCTTAGGAGATCCTGAGAATTTTAACCCTGCTAATCCCCTGACAACTCCCCCTTCGTAAGTCTACCGGAGGTAAGGCTCCGCGCAAACAACTGGCTACCAAAGCCGCTCGAAAATCAGCCCCCGCCACCGGAGGTGTCAAGAAACCCCACAGGTACCGCCCCGGTACCGTCGCTCTCAGGGAGATCAGACGTTACCAAAAGAGTACCGAGTTGCTCATTAGAAAGTTACCCTTCCAGCGTCTCGTCAGAGAAATAGCCCAAGACTTCAAAACCGACCTCAGGTTCCAGTCCTCCGCCGTCATGGCCCTTCAGGAAGCTTCCGAAGCTTACCTCGTCGGTCTCTTCGAAGACACCAACTTGTGCGCTATCCACGCCAAGAGAGACAACACTATCATTGAAGCCGACACCACTGAAGATCAATCCGGAGGACAATACGACAAGACCTCTTTGGGCTGGAAAGCTCTCTCCCGAATCGCAGCCCTCTGCAACAGAGCCGAATTCAAGACTGGTCAAGAAAACGTGCCCATCCTGAAGAAAGAGGTTAACGGTGACGCTTCGGAGGCTGCTCTTCTCAAGTGCGTGGAATTAGCTGTAGGAGACGTGAGGAAATGGAGAGCTAAGAACAAGAAAGTCTGTGAATTGCCTTTCAATTCCACCAACAAATATCAAGTATCTATTCACGAGACTGAGGACACCAACGACCCAAGGTACTTGTTGGTTATGAAGGGAGCCCCTGAGAGAATTCTCGAGAGATGCTCCACCATCTTCATTCACGGAGAAGAGAAACCCTTGGACGACGAAATGAGAGAAGCCTTCAACAACGCTTATTTGGAATTGGGAGGTTTGGGTGAACGTGTGCTCGGGTTCTGTGACTACATGCTGCCATCTGACAAATTCCCCGTCGGATACCCCTTCGACGCCGATTCCTGCAACTTCCCAGTTCACGGCCTGAGATTCGTTGGGCTTATGTCTATGATTGATCCCCCAAGAGCCGCTGTACCCGACGCCGTAGCCAAGTGCCGATCAGCCGGTATCAAGGTAATCA?CGAAAGTGAGTTCGTATCTCTCAAGCAGAACGAGAACTCTTTCTCTACGTTCGGCGACGTCGTTCGCCGACCCTTCCTCGAGTCTGTCGGAGCTCCTCTCTTACTTCGGAGGTAGACA-TTAATCTTTTTAAAACCACCAAAAAAATGGATCGCATTCGCCTTCCTTCTTTCTTT----ATTCGAGGTTTCGTTTTGCGCGTTTATCTCTTCGGAAGTGCTCGCTCGAACTCGTCCTCTTTTTCATTCCCTCTCT-ATTTCTGGAAATTCCACGAGCCCGTCGCCCGTTCCA-TCGGTTCGGGAAAGATGCCTGGAACGAAAGGAAATACTTAAAGAG--AAGGGTAGTGGAGAAGC---GAGTTAGAACGTGCACGCTTTCCGC-TTGAGGTTTCGCGTAACTACTTGCCTCGGGTTGTAAATGGAGGTTGGAAGGGTATACGTATGTAAATACATATGTATATTTGTGTATCCGGTGGAGGAAAGTTGTGTCGATCGAAGACGGGGATAAAATAAGGAGGTACTACGAAAGACTCGGGGGCGTTTACGAACGACGTCGGTGGCTAGGATCGAGTCAGTGTTCTAGCGATACCGAGAAATGATACTTGTTTGGTCTGATCCGATCGCCCTAGTAGTAGTCTGGGGCGTCTCCGGGGTGGTATTGGCGAGGTTGCCTTTGAAAAGATTTTCATCGGATCTTCCTCCGTCTCTCACTACCCCCGTCGATAATAATTGCGGAGGCGTCCTCGTGTCTACGAACCAGGCTCGGCGCAAGACCGGGGCTCGTCGTCGCCCTCTCCTCGCTCTCATTTCGTTCTTCGGAGCGTTTTGACGCGGCGGAGCCGGCGGGCGAGTACCTTGAGCGTACTGGTTAGTACCCGAAAGATGGTGATCTATGCCTGGTTAGGACGAAGCCAGAGGAAACTCTGGTGGAGGTCCGCAGCGGTTCTGACGTGCAA
D1_16HI27L03	?????????????????????????????????????????????????????????????????????????????????????????????????????????????????????????????????????????????????????????????????????????????????????????????????????????????????????????????????????????????????????????????????????????????????????????????????????????????????????????????????????????????????????????????????????????????????????????????????????????????????????????????????????????????????????????????????????????????????????????????CGCCTTTTAACTAAATAGAAGGTAGATTCTGCCCAATGAAACTTAAATGGCCGCAGTATCCTGACTGTGCTAAGGTAGCATAATAATTTGTCCTTTAATTGAGGGCTAGCATGAATGAACTGACGAAGAGAAAATTGTCTCTGTACTTTATATCTATGTAAAAAAGCCTAGATCCTGTAGGGGGACGATAAGACCCTAAAAGCTTTACCCTTAAAGCTTTTAACAATA-CTGGGTTTTTACTGGGGCGGTAATTCTTTTAACAAGAATTAGATAAACACACTGAGTGAATTCATTTAACTTATTTCAAGTTACTTTAGGGATAACAGCGTAATTCTCTGCTAGAGTTCTTATCGACCAGGGAGTTTGCGACCTCGATGTTGAATTGAGGCTCTACTTAGAGCAGCATCTAAGTTAAGGAAGACTGTTCGTCTTTTAAACCCTCACGTACTCTATATTTTGTATTTGGAGCATGGGCGGGAGCAGTAGGAACTGCGTTAAGGATATTAATTCGGACAGAGCTTGGAAGCCCTGGCAGGTTTATTGGGGATGATCAAATTTATAATGTTATTGTAACTGCCCATGCTTTTGTTATAATCTTTTTCATAGTTATACCTGTTATAATTGGAGGTTTTGGGAATTGGCTAGTTCCATTAATATTAGGAGCTCCTGATATAGCGTTTCCTCGTATAAATAATATGAGATTTTGACTTCTACCTCCCTCTCTGACCCTACTTCTTAGAAGGGGACTGGTTGAAAGAGGAGTGGGGACAGGATGAACTGTTTATCCTCCCCTTGCAAGAGGCATTGCTCATAGGGGAGCTTCAGTAGATTTGGGAATTTTTTCTTTACATTTGGCAGGAGCTTCCTCTATTTTAGGAGCAGTAAACTTTATTACCACTTGTATTAATATACGTACGTCAGGAATAACTATGGATCGAATACCTTTATTTGTTTGGTCAGTTTTTATCACTGCCATTTTACTGCTCCTTTCTTTACCTGTGTTAGCAGGGGCAATTACTATGCTATTAACAGATCGAAATTTAAACACTTCTTTTTTTGACCCTAGAGGAGGCGGAGACCCAGTTCTTTATCAGCATCTATTT???????????????????????????????????????????????????????????????????????????????????????????????????????????????????????????????????????????????????????????????????????????????????????????????????????????????????????????????????????????????????????????????????????????????????????????????????????????????????????????????????????????????????????????????????????????????????????????????????????????????????????????????????????????????????????????????????????????????????????????????????????????????????????????????????????????????????????????????????????????????????????????????????????????????????????????????????????????????????????????????????????????????????????????????????????????GACAACACTATCATTGAAGCCGACACCACTGAAGATCAATCCGGAGGACAATACGACAAGACCTCTTTGGGCTGGAAAGCTCTCTCCCGAATCGCAGCCCTCTGCAACAGAGCCGAATTCAAGACTGGTCAAGAAAACGTGCCCATCCTGAAGAAAGAGGTTAACGGTGACGCTTCGGAGGCTGCTCTTCTCAAGTGCGTGGAATTAGCTGTAGGAGACGTGAGGAAATGGAGAGCTAAGAACAAGAAAGTCTGTGAATTGCCTTTCAATTCCACCAACAAATATCAAGTATCTATTCACGAGACTGAGGACACCAACGACCCAAGGTACTTGTTGGTTATGAAGGGAGCCCCTGAGAGAATTCTCGAGAGATGCTCCACCATCTTCATTCACGGAGAAGAGAAACCCTTGGACGACGAAATGAGAGAAGCCTTCAACAACGCTTATTTGGAATTGGGAGGTTTGGGTGAACGTGTGCTCGGGTTCTGTGACTACATGCTGCCATCTGACAAATTCCCCGTCGGATACCCCTTCGACGCCGATTCCTGCAACTTCCCAGTTCACGGCCTGAGATTCGTTGGGCTTATGTCTATGATTGATCCCCCAAGAGCCGCTGTACCCGACGCCGTAGCCAAGTGCCGATCAGCCGGTATCAAGGTAATCA?????????????????????????????????????????????????????????????????????????????????????????????????????????????????????????????????????????????????????????????????????????????????????????????????????????????????????????????????????????????????????????????????????????????????????????????????????????????????????????????????????????????????????????????????????????????????????????????????????????????????????????????????????????????????????????????????????????????????????????????????????????????????????????????????????????????????????????????????????????????????????????????????????????????????????????????????????????????????????????????????????????????????????????????????????????????????????????????????????????????????????????????????????????????????????????????????????????????????????????????????????????????????????????????????????????????????????????????????????????????????????????????????????????????????????????????????????????????????????????????????
D1_16HI27L04	?????????????????????????????????????????????????????????????????????????????????????????????????????????????????????????????????????????????????????????????????????????????????????????????????????????????????????????????????????????????????????????????????????????????????????????????????????????????????????????????????????????????????????????????????????????????????????????????????????????????????????????????????????????????????????????????????????????????????????????????CGCCTTTTAACTAAATAGAAGGTAGATTCTGCCCAATGAAACTTAAATGGCCGCAGTATCCTGACTGTGCTAAGGTAGCATAATAATTTGTCCTTTAATTGAGGGCTAGCATGAATGAACTGACGAAGAGAAAATTGTCTCTGTACTTTATATCTATGTAAAAAAGCCTAGATCCTGTAGGGGGACGATAAGACCCTAAAAGCTTTACCCTTAAAGCTTTTAACAATA-CTGGGTTTTTACTGGGGCGGTAATTCTTTTAACAAGAATTAGATAAACACACTGAGTGAATTCATTTAACTTATTTCAAGTTACTTTAGGGATAACAGCGTAATTCTCTGCTAGAGTTCTTATCGACCAGGGAGTTTGCGACCTCGATGTTGAATTGAGGCTCTACTTAGAGCAGCATCTAAGTTAAGGAAGACTGTTCGTCTTTTAAACCCTCACGTACTCTATATTTTGTATTTGGAGCATGGGCGGGAGCAGTAGGAACTGCGTTAAGGATATTAATTCGGACAGAGCTTGGAAGCCCTGGCAGGTTTATTGGGGATGATCAAATTTATAATGTTATTGTAACTGCCCATGCTTTTGTTATAATCTTTTTCATAGTTATACCTGTTATAATTGGAGGTTTTGGGAATTGGCTAGTTCCATTAATATTAGGAGCTCCTGATATAGCGTTTCCTCGTATAAATAATATGAGATTTTGACTTCTACCTCCCTCTCTGACCCTACTTCTTAGAAGGGGACTGGTTGAAAGAGGAGTGGGGACAGGATGAACTGTTTATCCTCCCCTTGCAAGAGGCATTGCTCATAGGGGAGCTTCAGTAGATTTGGGAATTTTTTCTTTACATTTGGCAGGAGCTTCCTCTATTTTAGGAGCAGTAAACTTTATTACCACTTGTATTAATATACGTACGTCGGGAATAACTATGGATCGAATACCTTTATTTGTTTGGTCAGTTTTTATCACTGCCATTTTACTGCTCCTTTCTTTACCTGTGTTAGCAGGGGCAATTACTATGCTATTAACAGATCGAAATTTAAACACTTCTTTTTTTGACCCTAGAGGAGGCGGAGACCCAGTTCTTTATCAGCATCTATTT???????????????????????????????????????????????????????????????????????????????????????????????????????????????????????????????????????????????????????????????????????????????????????????????????????????????????????????????????????????????????????????????????????????????????????????????????????????????????????????????????????????????????????????????????????????????????????????????????????????????????????????????????????????????????????????????????????????????????????????????????????????????????????????????????????????????????????????????????????????????????????????????????????????????????????????????????????????????????????????????????????????????????????????????????????????GACAACACTATCATTGAAGCCGACACCACTGAAGATCAATCCGGAGGACAATACGACAAGACCTCTTTGGGCTGGAAAGCTCTCTCCCGAATCGCAGCCCTCTGCAACAGAGCCGAATTCAAGACTGGTCAAGAAAACGTGCCCATCCTGAAGAAAGAGGTTAACGGTGACGCTTCGGAGGCTGCTCTTCTCAAGTGCGTGGAATTAGCTGTAGGAGACGTGAGGAAATGGAGAGCTAAGAACAAGAAAGTCTGTGAATTGCCTTTCAATTCCACCAACAAATATCAAGTATCTATTCACGAGACTGAGGACACCAACGACCCAAGGTACTTGTTGGTTATGAAGGGAGCCCCTGAGAGAATTCTCGAGAGATGCTCCACCATCTTCATTCACGGAGAAGAGAAACCCTTGGACGACGAAATGAGAGAAGCCTTCAACAACGCTTATTTGGAATTGGGAGGTTTGGGTGAACGTGTGCTCGGGTTCTGTGACTACATGCTGCCATCTGACAAATTCCCCGTCGGATACCCCTTCGACGCCGATTCCTGCAACTTCCCAGTTCACGGCCTGAGATTCGTTGGGCTTATGTCTATGATTGATCCCCCAAGAGCCGCTGTACCCGACGCCGTAGCCAAGTGCCGATCAGCCGGTATCAAGGTAATCA?????????????????????????????????????????????????????????????????????????????????????????????????????????????????????????????????????????????????????????????????????????????????????????????????????????????????????????????????????????????????????????????????????????????????????????????????????????????????????????????????????????????????????????????????????????????????????????????????????????????????????????????????????????????????????????????????????????????????????????????????????????????????????????????????????????????????????????????????????????????????????????????????????????????????????????????????????????????????????????????????????????????????????????????????????????????????????????????????????????????????????????????????????????????????????????????????????????????????????????????????????????????????????????????????????????????????????????????????????????????????????????????????????????????????????????????????????????????????????????????????
D1_16HI27L05	?????????????????????????????????????????????????????????????????????????????????????????????????????????????????????????????????????????????????????????????????????????????????????????????????????????????????????????????????????????????????????????????????????????????????????????????????????????????????????????????????????????????????????????????????????????????????????????????????????????????????????????????????????????????????????????????????????????????????????????????CGCCTTTTAACTAAATAGAAGGTAGATTCTGCCCAATGAAACTTAAATGGCCGCAGTATCCTGACTGTGCTAAGGTAGCATAATAATTTGTCCTTTAATTGAGGGCTAGCATGAATGAACTGACGAAGAGAAAATTGTCTCTGTACTTTATATCTATGTAAAAAAGCCTAGATCCTGTAGGGGGACGATAAGACCCTAAAAGCTTTACCCTTAAAGCTTTTAACAATA-CTGGGTTTTTACTGGGGCGGTAATTCTTTTAACAAGAATTAGATAAACACACTGAGTGAATTCATTTAACTTATTTCAAGTTACTTTAGGGATAACAGCGTAATTCTCTGCTAGAGTTCTTATCGACCAGGGAGTTTGCGACCTCGATGTTGAATTGAGGCTCTACTTAGAGCAGCATCTAAGTTAAGGAAGACTGTTCGTCTTTTAAACCCTCACGTACTCTATATTTTGTATTTGGAGCATGGGCGGGAGCAGTAGGAACTGCGTTAAGGATATTAATTCGGACAGAGCTTGGAAGCCCTGGCAGGTTTATTGGGGATGATCAAATTTATAATGTTATTGTAACTGCCCATGCTTTTGTTATAATCTTTTTCATAGTTATACCTGTTATAATTGGAGGTTTTGGGAATTGGCTAGTTCCATTAATATTAGGAGCTCCTGATATAGCGTTTCCTCGTATAAATAATATGAGATTTTGACTTCTACCTCCCTCTCTGACCCTACTTCTTAGAAGGGGACTGGTTGAAAGAGGAGTGGGGACAGGATGAACTGTTTATCCTCCCCTTGCAAGAGGCATTGCTCATAGGGGAGCTTCAGTAGATTTGGGAATTTTTTCTTTACATTTGGCAGGAGCTTCCTCTATTTTAGGAGCAGTAAACTTTATTACCACTTGTATTAATATACGTACGTCAGGAATAACTATGGATCGAATACCTTTATTTGTTTGGTCAGTTTTTATCACTGCCATTTTACTGCTCCTTTCTTTACCTGTGTTAGCAGGGGCAATTACTATGCTATTAACAGATCGAAATTTAAACACTTCTTTTTTTGACCCTAGAGGAGGCGGGGACCCAGTTCTTTATCAGCATCTATTT???????????????????????????????????????????????????????????????????????????????????????????????????????????????????????????????????????????????????????????????????????????????????????????????????????????????????????????????????????????????????????????????????????????????????????????????????????????????????????????????????????????????????????????????????????????????????????????????????????????????????????????????????????????????????????????????????????????????????????????????????????????????????????????????????????????????????????????????????????????????????????????????????????????????????????????????????????????????????????????????????????????????????????????????????????????GACAACACTATCATTGAAGCCGACACCACTGAAGATCAATCCGGAGGACAATACGACAAGACCTCTTTGGGCTGGAAAGCTCTCTCCCGAATCGCAGCCCTCTGCAACAGAGCCGAATTCAAGACTGGTCAAGAAAACGTGCCCATCCTGAAGAAAGAGGTTAACGGTGACGCTTCGGAGGCTGCTCTTCTCAAGTGCGTGGAATTAGCTGTAGGAGACGTGAGGAAATGGAGAGCTAAGAACAAGAAAGTCTGTGAATTGCCTTTCAATTCCACCAACAAATATCAAGTATCTATTCACGAGACTGAGGACACCAACGACCCAAGGTACTTGTTGGTTATGAAGGGAGCCCCTGAGAGAATTCTCGAGAGATGCTCCACCATCTTCATTCACGGAGAAGAGAAACCCTTGGACGACGAAATGAGAGAAGCCTTCAACAACGCTTATTTGGAATTGGGAGGTTTGGGTGAACGTGTGCTCGGGTTCTGTGACTACATGCTGCCATCTGACAAATTCCCCGTCGGATACCCCTTCGACGCCGATTCCTGCAACTTCCCAGTTCACGGCCTGAGATTCGTTGGGCTTATGTCTATGATTGATCCCCCAAGAGCCGCTGTACCCGACGCCGTAGCCAAGTGCCGATCAGCCGGTATCAAGGTAATCA?????????????????????????????????????????????????????????????????????????????????????????????????????????????????????????????????????????????????????????????????????????????????????????????????????????????????????????????????????????????????????????????????????????????????????????????????????????????????????????????????????????????????????????????????????????????????????????????????????????????????????????????????????????????????????????????????????????????????????????????????????????????????????????????????????????????????????????????????????????????????????????????????????????????????????????????????????????????????????????????????????????????????????????????????????????????????????????????????????????????????????????????????????????????????????????????????????????????????????????????????????????????????????????????????????????????????????????????????????????????????????????????????????????????????????????????????????????????????????????????????
D1_HI11_1		TTTAAGCTAAGAATCTAAATAAAGCAAGATTGTCATTAAATATTTTAGTTTTAGGTAAAATTTAAACCTAAATTTATTTATATAGTAAAATTTCAAATCTTAAGAGATAAACAAGG-ATTAGATACCCTTCTATACTTAAGACCTTTGAGCAGGGTAGTAACTAGCTATGTTCTTCAAACCCAAAGGATTTGGCGGTGCTCTATATAATTAGAGGAACCTGTAAAGTAATCGAAATTACGCGCTGTATCTTACCAAAGTTAAGCTTGTATACCGTCGTCTAGGTAGTTCTAAAAAGGCTTGCCTAACTGAGATATATACATGGCAGATCAAGGTGCAGCTTGCTTTGGTTATTATGGGTTACAATCTAAATATAGATGGATAGCCTCTGAAATAGGATTTAATAGTAATTTAAGTTTAATACACTAAAATAAAATTTCCATAGAGCATGTACATATCGCCCGTCACTCTCATCTCCTCGCCTTTTAACTAAATAGAAGGTAGATTCTGCCCAATGAAACTTAAATGGCCGCAGTATCCTGACTGTGCTAAGGTAGCATAATAATTTGTCCTTTAATTGAGGGCTAGCATGAATGAACTGACGAAGAGAAAATTGTCTCTGTACTTTATATCTATGTAAAAAAGCCTAGATCCTGTAGGGGGACGATAAGACCCTAAAAGCTTTACCCTTAAAGCTTTTAACAATA-CTGGGTTTTTACTGGGGCGGTAATTCTTTTAACAAGAATTAGATAAACACACTGAGTGAATTCATTTAACTTATTTCAAGTTACTTTAGGGATAACAGCGTAATTCTCTGCTAGAGTTCTTATCGACCAGGGAGTTTGCGACCTCGATGTTGAATTGAGGCTCTACTTAGAGCAGCATCTAAGTTAAGGAAGACTGTTCGTCTTTTAAACCCTCAC????????????????????????????????????????????ACTGCGTTAAGGATATTAATTCGGACAGAGCTTGGAAGCCCTGGCAGGTTTATTGGGGATGATCAAATTTATAATGTTATTGTAACTGCCCATGCTTTTGTTATAATCTTTTTCATAGTTATACCTGTTATAATTGGAGGTTTTGGGAATTGGCTAGTTCCATTAATATTAGGAGCTCCTGATATAGCGTTTCCTCGTATAAATAATATGAGATTTTGACTTCTACCTCCCTCTCTGACCCTACTTCTTAGAAGGGGACTGGTTGAAAGAGGAGTGGGGACAGGATGAACTGTTTATCCTCCCCTTGCAAGAGGCATTGCTCATAGGGGAGCTTCAGTAGATTTGGGAATTTTTTCTTTACATTTGGCAGGAGCTTCCTCTATTTTAGGAGCAGTAAACTTTATTACCACTTGTATTAATATACGTACGTCGGGAATAACTATGGATCGAATACCTTTATTTGTTTGGTCAGTTTTTATCACTGCCATTTTACTGCTCCTTTCTTTACCTGTGTTAGCAGGGGCAATTACTATGCTATTAACAGATCGAAATTTAAACACTTCTTTTTTTGACCCTAGAGGAGGCGGAGACCCAGTTCTTTATCAGCATCTATTTTCTTCTCTCTACTATCCCATATATTGGTACAGACCTGGTTCAATGGCTTTGAGGAGGATTTGCAGTTGATGCTGCTACACTAACTCGATTTTTTTCATTTCATTTTCTCTTACCCTTTGTTATTTCAGCTATAGTGGTAATCCATATTTTATTCCTACATCAAACAGGCTCTTCAAACCCATTAGGAGTAGAAAGCTCTCCTAATAAGATTCCATTCCATCCGTACTTCACTTTTAAAGATGTATTTGGCTTTATTCTTATACTATTCTTTCTTCTAATAGTAACTTTAGTTTCCCCTTATGGCTTAGGAGATCCTGAGAATTTTAATCCTGCTAATCCCCTGACAACTCCCCCT??????????????????????????????????????????????????????????????????????????????????????????????????????????????????????????????????????????????????????????????????????????????????????????????????????????????????????????????????????????????????????????????????????????????????????????????????????????????????????????????????????????????????????????????????????????????????????????????????????????????????????????????????????????????????????????????TCAAGACTGGTCAAGAAAACGTGCCCATCCTGAAGAAAGAGGTTAACGGTGACGCTTCGGAGGCTGCTCTTCTCAAGTGCGTGGAATTAGCTGTAGGAGACGTGAGGAAATGGAGAGCTAAGAACAAGAAAGTCTGTGAATTGCCTTTCAATTCCACCAACAAATATCAAGTATCTATTCACGAGACTGAGGACACCAACGACCCAAGGTACTTGTTGGTTATGAAGGGAGCCCCTGAGAGAATTCTCGAGAGATGCTCCACCATCTTCATTCACGGAGAAGAGAAACCCTTGGACGACGAAATGAGAGAAGCCTTCAACAACGCTTATTTGGAATTGGGAGGTTTGGGTGAACGTGTGCTCGGGTTCTGTGACTACATGCTGCCATCTGACAAATTCCCCGTCGGATACCCCTTCGACGCCGATTCCTGCAACTTCCCAGTTCACGGCCTGAGATTCGTTGGGCTTATGTCTATGATTGATCCCCCAAGAGCCGCTGTACCCG???????????????????????????????????????????CGAAAGTGAGTTCGTATCTCTCAAGCAGAACGAGAACTCTTTCTCTACGTTCGGCGACGTCGTTCGCCGACCCTTCCTCGAGTCTGTCGGAGCTCCTCTCTTACTTCGGAGGTAGACA-TTAATCTTTTTAAAACCACCAAAAAAATGGATCGCATTCGCCTTCCTTCTTTCTTT----ATTCGAGGTTTCGTTTTGCGCGTTTATCTCTTCGGAAGTGCTCGCTCGAACTCGTCCTCTTTTTCATTCCCTCTCT-ATTTCTGGAAATTCCACGAGCCCGTCGCCCGTTCCA-TCGGTTCGGGAAAGATGCCTGGAACGAAAGGAAATACTTAAAGAG--AAGGGTAGTGGAGAAGC---GAGTTAGAACGTGCACGCTTTCCGC-TTGAGGTTTCGCGTAACTACTTGCCTCGGGTTGTAAATGGAGGTTGGAAGGGTATACGTATGTAAATACATATGTATATTTGTGTATCCGGTGGAGGAAAGTTGTGTCGATCGAAGACGGGGATAAAATAAGGAGGTACTACGAAAGACTCGGGGGCGTTTACGAACGACGTCGGTGGCTAGGATCGAGTCAGTGTTCTAGCGATACCGAGAAATGATACTTGTTTGGTCTGATCCGATCGCCCTAGTAGTAGTCTGGGGCGTCTCCGGGGTGGTATTGGCGAGGTTGCCTTTGAAAAGATTTTCATCGGATCTTCCTCCGTCTCTCACTACCCCCGTCGATAATAATTGCGGAGGCGTCCTCGTGTCTACGAACCAGGCTCGGCGCAAGACCGGGGCTCGTCGTCGCCCTCTCCTCGCTCTCATTTCGTTCTTCGGAGCGTTTTGACGCGGCGGAGCCGGCGGGCGAGTACCTTGAGCGTACTGGTTAGTACCCGAAAGATGGTGATCTATGCCTGGTTAGGACGAAGCCAGAGGAAACTCTGGTGGAGGTCCGCAGCGGTTCTGACGTGCAA
D1_HI11_12		??????????????????????????????????????????????????????????????????????????????????????????????????????????????????????????????????????????????????????????????????????????????????????????????????????????????????????????????????????????????????????????????????????????????????????????????????????????????????????????????????????????????????????????????????????????????????????????????????????????????????????????????????????????????????????????????????????????????????????????????????????????????????????????????????????????????????????????????????????????????????????????????????????????????????????????????????????????????????????????????????????????????????????????????????????????????????????????????????????????????????????????????????????????????????????????????????????????????????????????????????????????????????????????????????????????????????????????????????????????????????????????????????????????????????????????????????????????????????????????????????????ACTGCGTTAAGGATATTAATTCGGACAGAGCTTGGAAGCCCTGGCAGGTTTATTGGGGATGATCAAATTTATAATGTTATTGTAACTGCCCATGCTTTTGTTATAATCTTTTTCATAGTTATACCTGTTATAATTGGAGGTTTTGGGAATTGGCTAGTTCCATTAATATTAGGAGCTCCTGATATAGCGTTTCCTCGTATAAATAATATGAGATTTTGACTTCTACCTCCCTCTCTGACCCTACTTCTTAGAAGGGGACTGGTTGAAAGAGGAGTGGGGACAGGATGAACTGTTTATCCTCCCCTTGCAAGAGGCATTGCTCATAGGGGAGCTTCAGTAGATTTGGGAATTTTTTCTTTACATTTGGCAGGAGCTTCCTCTATTTTAGGAGCAGTAAACTTTATTACCACTTGTATTAATATACGTACGTCAGGAATAACTATGGATCGAATACCTTTATTTGTTTGGTCAGTTTTTATCACTGCCATTTTACTGCTCCTTTCTTTACCTGTGTTAGCAGGGGCAATTACTATGCTATTAACAGATCGAAATTTAAACACTTCTTTTTTTGACCCTAGAGGAGGCGGAGACCCAGTTCTTTATCAGCATCTATTT????????????????????????????????????????????????????????????????????????????????????????????????????????????????????????????????????????????????????????????????????????????????????????????????????????????????????????????????????????????????????????????????????????????????????????????????????????????????????????????????????????????????????????????????????????????????????????????????????????????????????????????????????????????????????????????????????????????????????????????????????????????????????????????????????????????????????????????????????????????????????????????????????????????????????????????????????????????????????????????????????????????????????????????????????????????????????????????????????????????????????????????????????????????????????????????????????????????????????????????????????????????????????????????????????????????????????????????????????????????????????????????????????????????????????????????????????????????????????????????????????????????????????????????????????????????????????????????????????????????????????????????????????????????????????????????????????????????????????????????????????????????????????????????????????????????????????????????????????????????????????????????????????????????????????????????????????????????????????????????????????????????????????????????????????????????????????????????????????????????????????????????????????????????????????????????????????????????????????????????????????????????????????????????????????????????????????????????????????????????????????????????????????????????????????????????????????????????????????????????????????????????????????????????????????????????????????????????????????????????????????????????????????????????????????????????????????????????????????????????????????????????????????????????????????????????????????????????????????????????????????????????????????????????????????????????????????????????????????????????????????????????????????????????????????????????????????????????????????????????????????????????????????????????????????????????????????????????????????????????????????????????????????????????????????????????????????????????????????????????????????????????????????????????????????????????????????????????????????????????????????????????????????????????????????????????????????????????????????
D1_HI11_13		??????????????????????????????????????????????????????????????????????????????????????????????????????????????????????????????????????????????????????????????????????????????????????????????????????????????????????????????????????????????????????????????????????????????????????????????????????????????????????????????????????????????????????????????????????????????????????????????????????????????????????????????????????????????????????????????????????????????????????????????????????????????????????????????????????????????????????????????????????????????????????????????????????????????????????????????????????????????????????????????????????????????????????????????????????????????????????????????????????????????????????????????????????????????????????????????????????????????????????????????????????????????????????????????????????????????????????????????????????????????????????????????????????????????????????????????????????????????????????????????????????ACTGCGTTAAGGATATTAATTCGGACAGAGCTTGGAAGCCCTGGCAGGTTTATTGGGGATGATCAAATTTATAATGTTATTGTAACTGCCCATGCTTTTGTTATAATCTTTTTCATAGTTATACCTGTTATAATTGGAGGTTTTGGGAATTGGCTAGTTCCATTAATATTAGGAGCTCCTGATATAGCGTTTCCTCGTATAAATAATATGAGATTTTGACTTCTACCTCCCTCTCTGACCCTACTTCTTAGAAGGGGACTGGTTGAAAGAGGAGTGGGGACAGGATGAACTGTTTATCCTCCCCTTGCAAGAGGCATTGCTCATAGGGGAGCTTCAGTAGATTTGGGAATTTTTTCTTTACATTTGGCAGGAGCTTCCTCTATTTTAGGAGCAGTAAACTTTATTACCACTTGTATTAATATACGTACGTCAGGAATAACTATGGATCGAATACCTTTATTTGTTTGGTCAGTTTTTATCACTGCCATTTTACTGCTCCTTTCTTTACCTGTGTTAGCAGGGGCAATTACTATGCTATTAACAGATCGAAATTTAAACACTTCTTTTTTTGACCCTAGAGGAGGCGGGGACCCAGTTCTTTATCAGCATCTATTT????????????????????????????????????????????????????????????????????????????????????????????????????????????????????????????????????????????????????????????????????????????????????????????????????????????????????????????????????????????????????????????????????????????????????????????????????????????????????????????????????????????????????????????????????????????????????????????????????????????????????????????????????????????????????????????????????????????????????????????????????????????????????????????????????????????????????????????????????????????????????????????????????????????????????????????????????????????????????????????????????????????????????????????????????????????????????????????????????????????????????????????????????????????????????????????????????????????????????????????????????????????????????????????????????????????????????????????????????????????????????????????????????????????????????????????????????????????????????????????????????????????????????????????????????????????????????????????????????????????????????????????????????????????????????????????????????????????????????????????????????????????????????????????????????????????????????????????????????????????????????????????????????????????????????????????????????????????????????????????????????????????????????????????????????????????????????????????????????????????????????????????????????????????????????????????????????????????????????????????????????????????????????????????????????????????????????????????????????????????????????????????????????????????????????????????????????????????????????????????????????????????????????????????????????????????????????????????????????????????????????????????????????????????????????????????????????????????????????????????????????????????????????????????????????????????????????????????????????????????????????????????????????????????????????????????????????????????????????????????????????????????????????????????????????????????????????????????????????????????????????????????????????????????????????????????????????????????????????????????????????????????????????????????????????????????????????????????????????????????????????????????????????????????????????????????????????????????????????????????????????????????????????????????????????????????????????????????????????
D1_HI11_2		??????????????????????????????????????????????????????????????????????????????????????????????????????????????????????????????????????????????????????????????????????????????????????????????????????????????????????????????????????????????????????????????????????????????????????????????????????????????????????????????????????????????????????????????????????????????????????????????????????????????????????????????????????????????????????????????????????????????????????????????????????????????????????????????????????????????????????????????????????????????????????????????????????????????????????????????????????????????????????????????????????????????????????????????????????????????????????????????????????????????????????????????????????????????????????????????????????????????????????????????????????????????????????????????????????????????????????????????????????????????????????????????????????????????????????????????????????????????????????????????????????ACTGCGTTAAGGATATTAATTCGGACAGAGCTTGGAAGCCCTGGCAGGTTTATTGGGGATGATCAAATTTATAATGTTATTGTAACTGCCCATGCTTTTGTTATAATCTTTTTCATAGTTATACCTGTTATAATTGGAGGTTTTGGGAATTGGCTAGTTCCATTAATATTAGGAGCTCCTGATATAGCGTTTCCTCGTATAAATAATATGAGATTTTGACTTCTACCTCCCTCTCTGACCCTACTTCTTAGAAGGGGACTGGTTGAAAGAGGAGTGGGGACAGGATGAACTGTTTATCCTCCCCTTGCAAGAGGCATTGCTCATAGGGGAGCTTCAGTAGATTTGGGAATTTTTTCTTTACATTTGGCAGGAGCTTCCTCTATTTTAGGAGCAGTAAACTTTATTACCACTTGTATTAATATACGTACGTCGGGAATAACTATGGATCGAATACCTTTATTTGTTTGGTCAGTTTTTATCACTGCCATTTTACTGCTCCTTTCTTTACCTGTGTTAGCAGGGGCAATTACTATGCTATTAACAGATCGAAATTTAAACACTTCTTTTTTTGACCCTAGAGGAGGCGGAGACCCAGTTCTTTATCAGCATCTATTT????????????????????????????????????????????????????????????????????????????????????????????????????????????????????????????????????????????????????????????????????????????????????????????????????????????????????????????????????????????????????????????????????????????????????????????????????????????????????????????????????????????????????????????????????????????????????????????????????????????????????????????????????????????????????????????????????????????????????????????????????????????????????????????????????????????????????????????????????????????????????????????????????????????????????????????????????????????????????????????????????????????????????????????????????????????????????????????????????????????????????????????????????????????????????????????????????????????????????????????????????????????????????????????????????????????????????????????????????????????????????????????????????????????????????????????????????????????????????????????????????????????????????????????????????????????????????????????????????????????????????????????????????????????????????????????????????????????????????????????????????????????????????????????????????????????????????????????????????????????????????????????????????????????????????????????????????????????????????????????????????????????????????????????????????????????????????????????????????????????????????????????????????????????????????????????????????????????????????????????????????????????????????????????????????????????????????????????????????????????????????????????????????????????????????????????????????????????????????????????????????????????????????????????????????????????????????????????????????????????????????????????????????????????????????????????????????????????????????????????????????????????????????????????????????????????????????????????????????????????????????????????????????????????????????????????????????????????????????????????????????????????????????????????????????????????????????????????????????????????????????????????????????????????????????????????????????????????????????????????????????????????????????????????????????????????????????????????????????????????????????????????????????????????????????????????????????????????????????????????????????????????????????????????????????????????????????????????????????
D1_HI11_3		??????????????????????????????????????????????????????????????????????????????????????????????????????????????????????????????????????????????????????????????????????????????????????????????????????????????????????????????????????????????????????????????????????????????????????????????????????????????????????????????????????????????????????????????????????????????????????????????????????????????????????????????????????????????????????????????????????????????????????????????????????????????????????????????????????????????????????????????????????????????????????????????????????????????????????????????????????????????????????????????????????????????????????????????????????????????????????????????????????????????????????????????????????????????????????????????????????????????????????????????????????????????????????????????????????????????????????????????????????????????????????????????????????????????????????????????????????????????????????????????????????ACTGCGTTAAGGATATTAATTCGGACAGAGCTTGGAAGCCCTGGCAGGTTTATTGGGGATGATCAAATTTATAATGTTATTGTAACTGCCCATGCTTTTGTTATAATCTTTTTCATAGTTATACCTGTTATAATTGGAGGTTTTGGGAATTGGCTAGTTCCATTAATATTAGGAGCTCCTGATATAGCGTTTCCTCGTATAAATAATATGAGATTTTGACTTCTACCTCCCTCTCTGACCCTACTTCTTAGAAGGGGACTGGTTGAAAGAGGAGTGGGGACAGGATGAACTGTTTATCCTCCCCTTGCAAGAGGCATTGCTCATAGGGGAGCTTCAGTAGATTTGGGAATTTTTTCTTTACATTTGGCAGGAGCTTCCTCTATTTTAGGAGCAGTAAACTTTATTACCACTTGTATTAATATACGTACGTCAGGAATAACTATGGATCGAATACCTTTATTTGTTTGGTCAGTTTTTATCACTGCCATTTTACTGCTCCTTTCTTTACCTGTGTTAGCAGGGGCAATTACTATGCTATTAACAGATCGAAATTTAAACACTTCTTTTTTTGACCCTAGAGGAGGCGGAGACCCAGTTCTTTATCAGCATCTATTT????????????????????????????????????????????????????????????????????????????????????????????????????????????????????????????????????????????????????????????????????????????????????????????????????????????????????????????????????????????????????????????????????????????????????????????????????????????????????????????????????????????????????????????????????????????????????????????????????????????????????????????????????????????????????????????????????????????????????????????????????????????????????????????????????????????????????????????????????????????????????????????????????????????????????????????????????????????????????????????????????????????????????????????????????????????????????????????????????????????????????????????????????????????????????????????????????????????????????????????????????????????????????????????????????????????????????????????????????????????????????????????????????????????????????????????????????????????????????????????????????????????????????????????????????????????????????????????????????????????????????????????????????????????????????????????????????????????????????????????????????????????????????????????????????????????????????????????????????????????????????????????????????????????????????????????????????????????????????????????????????????????????????????????????????????????????????????????????????CGAAAGTGAGTTCGTATCTCTCAAGCAGAACGAGAACTCTTTCTCTACGTTCGGCGACGTCGTTCGCCGACCCTTCCTCGAGTCTGTCGGAGCTCCTCTCTTACTTCGGAGGTAGACA-TTAATCTTTTTAAAACCACCAAAAAAATGGATCGCATTCGCCTTCCTTCTTTCTTT----ATTCGAGGTTTCGTTTTGCGCGTTTATCTCTTCGGAAGTGCTCGCTCGAACTCGTCCTCTTTTTCATTCCCTCTCT-ATTTCTGGAAATTCCACGAGCCCGTCGCCCGTTCCA-TCGGTTCGGGAAAGATGCCTGGAACGAAAGGAAATACTTAAAGAG--AAGGGTAGTGGAGAAGC---GAGTTAGAACGTGCACGCTTTCCGC-TTGAGGTTTCGCGTAACTACTTGCCTCGGGTTGTAAATGGAGGTTGGAAGGGTATACGTATGTAAATACATATGTATATTTGTGTATCCGGTGGAGGAAAGTTGTGTCGATCGAAGACGGGGATAAAATAAGGAGGTACTACGAAAGACTCGGGGGCGTTTACGAACGACGTCGGTGGCTAGGATCGAGTCAGTGTTCTAGCGATACCGAGAAATGATACTTGTTTGGTCTGATCCGATCGCCCTAGTAGTAGTCTGGGGCGTCTCCGGGGTGGTATTGGCGAGGTTGCCTTTGAAAAGATTTTCATCGGATCTTCCTCCGTCTCTCACTACCCCCGTCGATAATAATTGCGGAGGCGTCCTCGTGTCTACGAACCAGGCTCGGCGCAAGACCGGGGCTCGTCGTCGCCCTCTCCTCGCTCTCATTTCGTTCTTCGGAGCGTTTTGACGCGGCGGAGCCGGCGGGCGAGTACCTTGAGCGTACTGGTTAGTACCCGAAAGATGGTGATCTATGCCTGGTTAGGACGAAGCCAGAGGAAACTCTGGTGGAGGTCCGCAGCGGTTCTGACGTGCAA
D1_HI11_4		??????????????????????????????????????????????????????????????????????????????????????????????????????????????????????????????????????????????????????????????????????????????????????????????????????????????????????????????????????????????????????????????????????????????????????????????????????????????????????????????????????????????????????????????????????????????????????????????????????????????????????????????????????????????????????????????????????????????????????????????????????????????????????????????????????????????????????????????????????????????????????????????????????????????????????????????????????????????????????????????????????????????????????????????????????????????????????????????????????????????????????????????????????????????????????????????????????????????????????????????????????????????????????????????????????????????????????????????????????????????????????????????????????????????????????????????????????????????????????????????????????ACTGCGTTAAGGATATTAATTCGGACAGAGCTTGGAAGCCCTGGCAGGTTTATTGGGGATGATCAAATTTATAATGTTATTGTAACTGCCCATGCTTTTGTTATAATCTTTTTCATAGTTATACCTGTTATAATTGGAGGTTTTGGGAATTGGCTAGTTCCATTAATATTAGGAGCTCCTGATATAGCGTTTCCTCGTATAAATAATATGAGATTTTGACTTCTACCTCCCTCTCTGACCCTACTTCTTAGAAGGGGACTGGTTGAAAGAGGAGTGGGGACAGGATGAACTGTTTATCCTCCCCTTGCAAGAGGCATTGCTCATAGGGGAGCTTCAGTAGATTTGGGAATTTTTTCTTTACATTTGGCAGGAGCTTCCTCTATTTTAGGAGCAGTAAACTTTATTACCACTTGTATTAATATACGTACGTCGGGAATAACTATGGATCGAATACCTTTATTTGTTTGGTCAGTTTTTATCACTGCCATTTTACTGCTCCTTTCTTTACCTGTGTTAGCAGGGGCAATTACTATGCTATTAACAGATCGAAATTTAAACACTTCTTTTTTTGACCCTAGAGGAGGCGGAGACCCAGTTCTTTATCAGCATCTATTT????????????????????????????????????????????????????????????????????????????????????????????????????????????????????????????????????????????????????????????????????????????????????????????????????????????????????????????????????????????????????????????????????????????????????????????????????????????????????????????????????????????????????????????????????????????????????????????????????????????????????????????????????????????????????????????????????????????????????????????????????????????????????????????????????????????????????????????????????????????????????????????????????????????????????????????????????????????????????????????????????????????????????????????????????????????????????????????????????????????????????????????????????????????????????????????????????????????????????????????????????????????????????????????????????????????????????????????????????????????????????????????????????????????????????????????????????????????????????????????????????????????????????????????????????????????????????????????????????????????????????????????????????????????????????????????????????????????????????????????????????????????????????????????????????????????????????????????????????????????????????????????????????????????????????????????????????????????????????????????????????????????????????????????????????????????????????????????????????CGAAAGTGAGTTCGTATCTCTCAAGCAGAACGAGAACTCTTTCTCTACGTTCGGCGACGTCGTTCGCCGACCCTTCCTCGAGTCTGTCGGAGCTCCTCTCTTACTTCGGAGGTAGACA-TTAATCTTTTTAAAACCACCAAAAAAATGGATCGCATTCGCCTTCCTTCTTTCTTT----ATTCGAGGTTTCGTTTTGCGCGTTTATCTCTTCGGAAGTGCTCGCTCGAACTCGTCCTCTTTTTCATTCCCTCTCT-ATTTCTGGAAATTCCACGAGCCCGTCGCCCGTTCCA-TCGGTTCGGGAAAGATGCCTGGAACGAAAGGAAATACTTAAAGAG--AAGGGTAGTGGAGAAGC---GAGTTAGAACGTGCACGCTTTCCGC-TTGAGGTTTCGCGTAACTACTTGCCTCGGGTTGTAAATGGAGGTTGGAAGGGTATACGTATGTAAATACATATGTATATTTGTGTATCCGGTGGAGGAAAGTTGTGTCGATCGAAGACGGGGATAAAATAAGGAGGTACTACGAAAGACTCGGGGGCGTTTACGAACGACGTCGGTGGCTAGGATCGAGTCAGTGTTCTAGCGATACCGAGAAATGATACTTGTTTGGTCTGATCCGATCGCCCTAGTAGTAGTCTGGGGCGTCTCCGGGGTGGTATTGGCGAGGTTGCCTTTGAAAAGATTTTCATCGGATCTTCCTCCGTCTCTCACTACCCCCGTCGATAATAATTGCGGAGGCGTCCTCGTGTCTACGAACCAGGCTCGGCGCAAGACCGGGGCTCGTCGTCGCCCTCTCCTCGCTCTCATTTCGTTCTTCGGAGCGTTTTGACGCGGCGGAGCCGGCGGGCGAGTACCTTGAGCGTACTGGTTAGTACCCGAAAGATGGTGATCTATGCCTGGTTAGGACGAAGCCAGAGGAAACTCTGGTGGAGGTCCGCAGCGGTTCTGACGTGCAA
D1_HI11_5		??????????????????????????????????????????????????????????????????????????????????????????????????????????????????????????????????????????????????????????????????????????????????????????????????????????????????????????????????????????????????????????????????????????????????????????????????????????????????????????????????????????????????????????????????????????????????????????????????????????????????????????????????????????????????????????????????????????????????????????????????????????????????????????????????????????????????????????????????????????????????????????????????????????????????????????????????????????????????????????????????????????????????????????????????????????????????????????????????????????????????????????????????????????????????????????????????????????????????????????????????????????????????????????????????????????????????????????????????????????????????????????????????????????????????????????????????????????????????????????????????????ACTGCGTTAAGGATATTAATTCGGACAGAGCTTGGAAGCCCTGGCAGGTTTATTGGGGATGATCAAATTTATAATGTTATTGTAACTGCCCATGCTTTTGTTATAATCTTTTTCATAGTTATACCTGTTATAATTGGAGGTTTTGGGAATTGGCTAGTTCCATTAATATTAGGAGCTCCTGATATAGCGTTTCCTCGTATAAATAATATGAGATTTTGACTTCTACCTCCCTCTCTGACCCTACTTCTTAGAAGGGGACTGGTTGAAAGAGGAGTGGGGACAGGATGAACTGTTTATCCTCCCCTTGCAAGAGGCATTGCTCATAGGGGAGCTTCAGTAGATTTGGGAATTTTTTCTTTACATTTGGCAGGAGCTTCCTCTATTTTAGGAGCAGTAAACTTTATTACCACTTGTATTAATATACGTACGTCAGGAATAACTATGGATCGAATACCTTTATTTGTTTGGTCAGTTTTTATCACTGCCATTTTACTGCTCCTTTCTTTACCTGTGTTAGCAGGGGCAATTACTATGCTATTAACAGATCGAAATTTAAACACTTCTTTTTTTGACCCTAGAGGAGGCGGGGACCCAGTTCTTTATCAGCATCTATTT????????????????????????????????????????????????????????????????????????????????????????????????????????????????????????????????????????????????????????????????????????????????????????????????????????????????????????????????????????????????????????????????????????????????????????????????????????????????????????????????????????????????????????????????????????????????????????????????????????????????????????????????????????????????????????????????????????????????????????????????????????????????????????????????????????????????????????????????????????????????????????????????????????????????????????????????????????????????????????????????????????????????????????????????????????????????????????????????????????????????????????????????????????????????????????????????????????????????????????????????????????????????????????????????????????????????????????????????????????????????????????????????????????????????????????????????????????????????????????????????????????????????????????????????????????????????????????????????????????????????????????????????????????????????????????????????????????????????????????????????????????????????????????????????????????????????????????????????????????????????????????????????????????????????????????????????????????????????????????????????????????????????????????????????????????????????????????????????????CGAAAGTGAGTTCGTATCTCTCAAGCAGAACGAGAACTCTTTCTCTACGTTCGGCGACGTCGTTCGCCGACCCTTCCTCGAGTCTGTCGGAGCTCCTCTCTTACTTCGGAGGTAGACA-TTAATCTTTTTAAAACCACCAAAAAAATGGATCGCATTCGCCTTCCTTCTTTCTTT----ATTCGAGGTTTCGTTTTGCGCGTTTATCTCTTCGGAAGTGCTCGCTCGAACTCGTCCTCTTTTTCATTCCCTCTCT-ATTTCTGGAAATTCCACGAGCCCGTCGCCCGTTCCA-TCGGTTCGGGAAAGATGCCTGGAACGAAAGGAAATACTTAAAGAG--AAGGGTAGTGGAGAAGC---GAGTTAGAACGTGCACGCTTTCCGC-TTGAGGTTTCGCGTAACTACTTGCCTCGGGTTGTAAATGGAGGTTGGAAGGGTATACGTATGTAAATACATATGTATATTTGTGTATCCGGTGGAGGAAAGTTGTGTCGATCGAAGACGGGGATAAAATAAGGAGGTACTACGAAAGACTCGGGGGCGTTTACGAACGACGTCGGTGGCTAGGATCGAGTCAGTGTTCTAGCGATACCGAGAAATGATACTTGTTTGGTCTGATCCGATCGCCCTAGTAGTAGTCTGGGGCGTCTCCGGGGTGGTATTGGCGAGGTTGCCTTTGAAAAGATTTTCATCGGATCTTCCTCCGTCTCTCACTACCCCCGTCGATAATAATTGCGGAGGCGTCCTCGTGTCTACGAACCAGGCTCGGCGCAAGACCGGGGCTCGTCGTCGCCCTCTCCTCGCTCTCATTTCGTTCTTCGGAGCGTTTTGACGCGGCGGAGCCGGCGGGCGAGTACCTTGAGCGTACTGGTTAGTACCCGAAAGATGGTGATCTATGCCTGGTTAGGACGAAGCCAGAGGAAACTCTGGTGGAGGTCCGCAGCGGTTCTGACGTGCAA
D1_HI11_6		??????????????????????????????????????????????????????????????????????????????????????????????????????????????????????????????????????????????????????????????????????????????????????????????????????????????????????????????????????????????????????????????????????????????????????????????????????????????????????????????????????????????????????????????????????????????????????????????????????????????????????????????????????????????????????????????????????????????????????????????????????????????????????????????????????????????????????????????????????????????????????????????????????????????????????????????????????????????????????????????????????????????????????????????????????????????????????????????????????????????????????????????????????????????????????????????????????????????????????????????????????????????????????????????????????????????????????????????????????????????????????????????????????????????????????????????????????????????????????????????????????ACTGCGTTAAGGATATTAATTCGGACAGAGCTTGGAAGCCCTGGCAGGTTTATTGGGGATGATCAAATTTATAATGTTATTGTAACTGCCCATGCTTTTGTTATAATCTTTTTCATAGTTATACCTGTTATAATTGGAGGTTTTGGGAATTGGCTAGTTCCATTAATATTAGGAGCTCCTGATATAGCGTTTCCTCGTATAAATAATATGAGATTTTGACTTCTACCTCCCTCTCTGACCCTACTTCTTAGAAGGGGACTGGTTGAAAGAGGAGTGGGGACAGGATGAACTGTTTATCCTCCCCTTGCAAGAGGCATTGCTCATAGGGGAGCTTCAGTAGATTTGGGAATTTTTTCTTTACATTTGGCAGGAGCTTCCTCTATTTTAGGAGCAGTAAACTTTATTACCACTTGTATTAATATACGTACGTCGGGAATAACTATGGATCGAATACCTTTATTTGTTTGGTCAGTTTTTATCACTGCCATTTTACTGCTCCTTTCTTTACCTGTGTTAGCAGGGGCAATTACTATGCTATTAACAGATCGAAATTTAAACACTTCTTTTTTTGACCCTAGAGGAGGCGGAGACCCAGTTCTTTATCAGCATCTATTT????????????????????????????????????????????????????????????????????????????????????????????????????????????????????????????????????????????????????????????????????????????????????????????????????????????????????????????????????????????????????????????????????????????????????????????????????????????????????????????????????????????????????????????????????????????????????????????????????????????????????????????????????????????????????????????????????????????????????????????????????????????????????????????????????????????????????????????????????????????????????????????????????????????????????????????????????????????????????????????????????????????????????????????????????????????????????????????????????????????????????????????????????????????????????????????????????????????????????????????????????????????????????????????????????????????????????????????????????????????????????????????????????????????????????????????????????????????????????????????????????????????????????????????????????????????????????????????????????????????????????????????????????????????????????????????????????????????????????????????????????????????????????????????????????????????????????????????????????????????????????????????????????????????????????????????????????????????????????????????????????????????????????????????????????????????????????????????????????CGAAAGTGAGTTCGTATCTCTCAAGCAGAACGAGAACTCTTTCTCTACGTTCGGCGACGTCGTTCGCCGACCCTTCCTCGAGTCTGTCGGAGCTCCTCTCTTACTTCGGAGGTAGACA-TTAATCTTTTTAAAACCACCAAAAAAATGGATCGCATTCGCCTTCCTTCTTTCTTT----ATTCGAGGTTTCGTTTTGCGCGTTTATCTCTTCGGAAGTGCTCGCTCGAACTCGTCCTCTTTTTCATTCCCTCTCT-ATTTCTGGAAATTCCACGAGCCCGTCGCCCGTTCCA-TCGGTTCGGGAAAGATGCCTGGAACGAAAGGAAATACTTAAAGAG--AAGGGTAGTGGAGAAGC---GAGTTAGAACGTGCACGCTTTCCGC-TTGAGGTTTCGCGTAACTACTTGCCTCGGGTTGTAAATGGAGGTTGGAAGGGTATACGTATGTAAATACATATGTATATTTGTGTATCCGGTGGAGGAAAGTTGTGTCGATCGAAGACGGGGATAAAATAAGGAGGTACTACGAAAGACTCGGGGGCGTTTACGAACGACGTCGGTGGCTAGGATCGAGTCAGTGTTCTAGCGATACCGAGAAATGATACTTGTTTGGTCTGATCCGATCGCCCTAGTAGTAGTCTGGGGCGTCTCCGGGGTGGTATTGGCGAGGTTGCCTTTGAAAAGATTTTCATCGGATCTTCCTCCGTCTCTCACTACCCCCGTCGATAATAATTGCGGAGGCGTCCTCGTGTCTACGAACCAGGCTCGGCGCAAGACCGGGGCTCGTCGTCGCCCTCTCCTCGCTCTCATTTCGTTCTTCGGAGCGTTTTGACGCGGCGGAGCCGGCGGGCGAGTACCTTGAGCGTACTGGTTAGTACCCGAAAGATGGTGATCTATGCCTGGTTAGGACGAAGCCAGAGGAAACTCTGGTGGAGGTCCGCAGCGGTTCTGACGTGCAA
D1_HI11_7		??????????????????????????????????????????????????????????????????????????????????????????????????????????????????????????????????????????????????????????????????????????????????????????????????????????????????????????????????????????????????????????????????????????????????????????????????????????????????????????????????????????????????????????????????????????????????????????????????????????????????????????????????????????????????????????????????????????????????????????????????????????????????????????????????????????????????????????????????????????????????????????????????????????????????????????????????????????????????????????????????????????????????????????????????????????????????????????????????????????????????????????????????????????????????????????????????????????????????????????????????????????????????????????????????????????????????????????????????????????????????????????????????????????????????????????????????????????????????????????????????????ACTGCGTTAAGGATATTAATTCGGACAGAGCTTGGAAGCCCTGGCAGGTTTATTGGGGATGATCAAATTTATAATGTTATTGTAACTGCCCATGCTTTTGTTATAATCTTTTTCATAGTTATACCTGTTATAATTGGAGGTTTTGGGAATTGGCTAGTTCCATTAATATTAGGAGCTCCTGATATAGCGTTTCCTCGTATAAATAATATGAGATTTTGACTTCTACCTCCCTCTCTGACCCTACTTCTTAGAAGGGGACTGGTTGAAAGAGGAGTGGGGACAGGATGAACTGTTTATCCTCCCCTTGCAAGAGGCATTGCTCATAGGGGAGCTTCAGTAGATTTGGGAATTTTTTCTTTACATTTGGCAGGAGCTTCCTCTATTTTAGGAGCAGTAAACTTTATTACCACTTGTATTAATATACGTACGTCGGGAATAACTATGGATCGAATACCTTTATTTGTTTGGTCAGTTTTTATCACTGCCATTTTACTGCTCCTTTCTTTACCTGTGTTAGCAGGGGCAATTACTATGCTATTAACAGATCGAAATTTAAACACTTCTTTTTTTGACCCTAGAGGAGGCGGAGACCCAGTTCTTTATCAGCATCTATTT????????????????????????????????????????????????????????????????????????????????????????????????????????????????????????????????????????????????????????????????????????????????????????????????????????????????????????????????????????????????????????????????????????????????????????????????????????????????????????????????????????????????????????????????????????????????????????????????????????????????????????????????????????????????????????????????????????????????????????????????????????????????????????????????????????????????????????????????????????????????????????????????????????????????????????????????????????????????????????????????????????????????????????????????????????????????????????????????????????????????????????????????????????????????????????????????????????????????????????????????????????????????????????????????????????????????????????????????????????????????????????????????????????????????????????????????????????????????????????????????????????????????????????????????????????????????????????????????????????????????????????????????????????????????????????????????????????????????????????????????????????????????????????????????????????????????????????????????????????????????????????????????????????????????????????????????????????????????????????????????????????????????????????????????????????????????????????????????????????????????????????????????????????????????????????????????????????????????????????????????????????????????????????????????????????????????????????????????????????????????????????????????????????????????????????????????????????????????????????????????????????????????????????????????????????????????????????????????????????????????????????????????????????????????????????????????????????????????????????????????????????????????????????????????????????????????????????????????????????????????????????????????????????????????????????????????????????????????????????????????????????????????????????????????????????????????????????????????????????????????????????????????????????????????????????????????????????????????????????????????????????????????????????????????????????????????????????????????????????????????????????????????????????????????????????????????????????????????????????????????????????????????????????????????????????????????????????????????????
D2_Tai10		TTTAAGCTAAGAATCTAAATAAAGCAAGATTGTCATTAAATATTTTAGTTTTAGGTAAAATTTAAACCTAAATTTATTTATATAGTAAAATTTCAAATCTTAAGAGATAAACAAGG-ATTAGATACCCTTCTATACTTAAGACCTTTGAGCAGGGTAGTAACTAGCTATGTTCTTCAAACCCAAAGGATTTGGCGGTGCTCTATATAATTAGAGGAACCTGTAAAGTAATCGAAATTACGCGCTGTATCTTACCAAAGTTAAGCTTGTATACCGTCGTCTAGGTAGTTCTAAAAAGGCTTGCCTAACTGAGATATATACATGGCAGATCAAGGTGCAGCTTGCTTTGGTTATTATGGGTTACAATCTAAATATAGATGGATAGCCTCTGAAATAGGATTTAATAGTAATTTAAGTTTAATACACTAAAATAAAATTTCCATAGAGCATGTACATATCGCCCGTCACTCTCATCTCCTCGCCTTTTAACTAAATAGAAGGTAGATTCTGCCCAATGAAACTTAAATGGCCGCAGTATCCTGACTGTGCTAAGGTAGCATAATAATTTGTCCTTTAATTGAGGGCTAGCATGAATGAACTGACGAAGAGAAAATTGTCTCTGTACTTTATATCTATGTAAAAAAGCCTAGATCCTGTAGGGGGACGATAAGACCCTAAAAGCTTTACCCTTAAAGCTTTTAACAATA-CTGGGTTTTTACTGGGGCGGTAATTCTTTTAACAAGAATTAGATAAACACACTGAGTGAATTCATTTAACTTATTTCAAGTTACTTTAGGGATAACAGCGTAATTCTCTGCTAGAGTTCTTATCGACCAGGGAGTTTGCGACCTCGATGTTGAATTGAGGCTCTACTTAGAGCAGCATCTAAGTTAAGGAAGACTGTTCGTCTTTTAAACCCTCACG???????????????????????????????????????????ACTGCGTTAAGGATATTAATTCGGACAGAGCTTGGAAGCCCTGGCAGGTTTATTGGGGATGATCAAATTTATAATGTTATTGTAACTGCCCATGCTTTTGTTATAATCTTTTTCATAGTTATACCTGTTATAATTGGAGGTTTTGGGAATTGGCTAGTTCCATTAATATTAGGAGCTCCTGATATAGCGTTTCCTCGTATAAATAATATGAGATTTTGACTTCTACCTCCCTCTCTGACCCTACTTCTTAGAAGGGGACTGGTTGAAAGAGGAGTGGGGACAGGATGAACTGTTTATCCTCCCCTTGCAAGAGGCATTGCTCATAGGGGAGCTTCAGTAGATTTGGGAATTTTTTCTTTACATTTGGCAGGAGCTTCCTCTATTTTAGGAGCAGTAAACTTTATTACCACTTGTATTAATATACGTACGTCGGGAATAACTATGGATCGAATACCTTTATTTGTTTGGTCAGTTTTTATCACTGCCATTTTACTGCTCCTTTCTTTACCTGTGTTAGCAGGGGCAATTACTATGCTATTAACAGATCGAAATTTAAACACTTCTTTTTTTGACCCTAGAGGAGGCGGAGACCCAGTTCTTTATCAGCATCTATTTTCTTCTCTCTACTATCCCATATATTGGTACAGACCTGGTTCAATGGCTTTGAGGAGGATTTGCAGTTGATGCTGCTACACTAACTCGATTTTTTTCATTTCATTTTCTCTTACCCTTTGTTATTTCAGCTATAGTGGTAATCCATATTTTATTCCTACATCAAACAGGCTCTTCAAACCCATTAGGAGTAGAAAGCTCTCCTAATAAGATTCCATTCCATCCGTACTTCACTTTTAAAGATGTATTTGGCTTTATTCTTATACTATTCTTTCTTCTAATAGTAACTTTAGTTTCCCCTTATGGCTTAGGAGATCCTGAGAATTTTAATCCTGCTAATCCCCTGACAACTCCCCCT?????????????????????????????????????????????????????????????????????????????????????????????????????????????????????????????????????????????????????????????????????????????????????????????????????????????????????????????????????????????????????????????????????????????????????????????????????????????????????????????????????????????????????????????????????????????????????????????????????????????????????????????????????????????????????????????????????????????????????????????????????????????????????????????????????????????????????????????????????????????????????????????????????????????????????????????????????????????????????????????????????????????????????????????????????????????????????????????????????????????????????????????????????????????????????????????????????????????????????????????????????????????????????????????????????????????????????????????????????????????????????????????????????????????????????????????????????????????????????????????????????????????????????????????????????????????????????????????????????????????????????????????????????????????????????????????????????????????????????????????????????????????????????????????????????????????????????????????????????????????????????????????????????????????????????????????????????????????????????????????????????????????????????????????????????????????????????????????????????????????????????????????????????????????????????????????????????????????????????????????????????????????????????????????????????????????????????????????????????????????????????????????????????????????????????????????????????????????????????????????????????????????????????????????????????????????????????????????????????????????????????????????????????????????????????????????????????????????????????????????????????????????????????????????????????????????????????????????????????????????????????????????????????????????????????????????????????????????????????????????????????????????????????????????????
D6_16HI28L01	TTTAAGCTAAGAATCTAAATAAAGCAAGATTGTCATTAAATATTTTAGTTTTAGGTAAAATTTAAACCTAAATTTATTTATATAGTAAAATTTCAAATCTTAAGAGATAAACAAGG-ATTAGATACCCTTCTATACTTAAGACCTTTGAGCAGGGTAGTAACTAGCTATGTTCTTCAAACCCAAAGGATTTGGCGGTGCTCTATATAATTAGAGGAACCTGTAAAGTAATCGAAATTACGCGCTGTATCTTACCAAAGTTAAGCTTGTATACCGTCGTCTAGGTAGTTCTAAAAAGGCTTGCCTAACTGAGATATATACATGGCAGATCAAGGTGCAGCTTGCTTTGGTTATTATGGGTTACAATCTAAATATAGATAGATAGCCTCTGAAATAGGATTTAATAGTAATTTAAGTTTAATACACTAAAATAAAATTTCCATAGAGCATGTACATATCGCCCGTCACTCTCATCNCCTCGCCTTTTAACTAAATAGAAGGTAGATTCTGCCCAATGAAACTTAAATGGCCGCAGTATCCTGACTGTGCTAAGGTAGCATAATAACTTGTCCTTTAATTGAGGGCTGGCATGAATGAACTGACGAAGAGAAAATTGTCTCTGTACTTTATATCTATGTAAAAAAGCCTAGATCCTGTAGGGGGACGATAAGACCCTAAAAGCTTTACCCTCAAAGCTTTTAACAATA-CTGGGTTTTTACTGGGGCGGTAATTCTTTTAACAAGAATTAAATAAACACACTGAGTGAATTCATTTAACTTATTTCAAGTTACTTTAGGGATAACAGCGTAATTCTCTGCTAGAGTTCTTATCGACCAGGGAGTTTGCGACCTCGATGTTGAATTGAGGCTCTACTTAGAGCAGCATCTAAGTTAAGGAAGACTGTTCGTCTTTTAAACCCTCACGTACTCTATATTTTGTATTTGGAGCATGGGCGGGAGCAGTAGGAACTGCGTTAAGAATATTAATTCGGACAGAGCTTGGAAGCCCTGGTAGGTTTATTGGGGATGATCAAATTTATAATGTTATTGTAACTGCCCATGCTTTTGTTATAATCTTTTTCATAGTTATACCTGTTATAATTGGAGGTTTTGGGAATTGGTTAGTTCCATTAATATTAGGAGCTCCTGATATAGCGTTTCCTCGTATAAATAATATGAGATTTTGACTTCTGCCCCCCTCTCTGACCCTACTTCTTAGAAGGGGACTGGTTGAAAGAGGAGTGGGGACAGGATGAACTGTTTATCCTCCCCTTGCAAGAGGCATTGCTCATAGGGGAGCTTCAGTAGATTTAGGAATTTTTTCTTTACATTTGGCAGGAGCTTCCTCTATTTTAGGAGCAGTAAACTTTATTACCACTTGTATTAATATACGTACGTCAGGAATAACTATAGATCGAATACCTTTATTTGTTTGGTCAGTTTTTATCACTGCCATTTTACTGCTCCTTTCTTTACCTGTGTTAGCAGGGGCAATTACTATGCTATTAACAGATCGAAATTTAAACACTTCTTTTTTTGACCCTAGAGGAGGTGGGGATCCAGTTCTTTATCAGCATCTATNTTCTTCTCTCTACTATCCCGTATATTGGTACAGACCTGGTTCAATGGCTTTGAGGAGGATTTGCAGTTGATGCTGCTACACTAACTCGATTTTTTTCATTTCATTTTCTCTTGCCCTTTGTTATTTCAGCTATAGTGGTAATCCATATTTTATTCCTACATCAAACAGGCTCTTCAAACCCATTAGGAGTAGAAAGCTCTCCCAATAAGATTCCATTTCATCCATACTTCACTTTTAAAGATATATTTGGCTTTATTCTTATACTATTCTTTCTTCTGATAGTAACTTTAGTTTCCCCTTATGGTTTAGGAGATCCTGAGAATTTTAACCCTGCTAATCCCCTGACAACTCCCCCTTCGTAAGTCTACCGGAGGTAAGGCTCCGCGCAAACAACTGGCTACCAAAGCCGCTCGAAAATCAGCCCCCGCCACCGGAGGTGTCAAGAAACCCCACAGGTACCGCCCCGGTACCGTCGCTCTCAGGGAGATCAGACGTTACCAAAAGAGTACCGAGTTGCTCATTAGAAAGTTACCCTTCCAGCGTCTCGTCAGAGAAATAGCCCAAGACTTCAAAACCGACCTCAGGTTCCAGTCCTCCGCCGTCATGGCCCTTCAGGAAGCTTCCGAAGCTTACCTCGTCGGTCTCTTCGAAGACACCAACTTGTGCGCTATCCACGCCAAGAGAGACAACACTATCATTGAAGCCGACACCACTGAAGATCAATCCGGAGGACAATACGACAAGACCTCTTTGGGCTGGAAAGCTCTCTCCCGAATCGCAGCCCTCTGCAACAGAGCCGAATTCAAGACTGGTCAAGAAAACGTGCCCATCCTGAAGAAAGAGGTTAACGGTGACGCTTCGGAGGCTGCTCTTCTCAAGTGCGTGGAATTAGCTGTAGGAGACGTGAGGAAATGGAGAGCTAAGAACAAGAAAGTCTGTGAATTGCCTTTCAATTCCACCAACAAATATCAAGTATCTATTCACGAGACTGAGGACACCAACGACCCAAGGTACTTGTTGGTTATGAAGGGAGCCCCTGAGAGAATTCTCGAGAGATGCTCCACCATCTTCATTCACGGAGAAGAGAAACCCTTGGACGACGAAATGAGAGAAGCCTTCAACAACGCTTATTTGGAATTGGGAGGTTTGGGTGAACGTGTGCTCGGGTTCTGTGACTACATGCTGCCATCTGACAAATTCCCCGTCGGATACCCCTTCGACGCCGATTCCTGCAACTTCCCAGTTCACGGCCTGAGATTCGTTGGGCTTATGTCTATGATTGATCCCCCAAGAGCCGCTGTACCCGACGCCGTAGCCAAGTGCCGATCAGCCGGTATCAAGGTAATCA?CGAAAGTGAGTTCGTATCTCTCAAGCAGAACGAGAACTCTTTCTCTACGTTCGGCGACGTCGTTCGCCGACCCTTCCTCGAGTCTGTCGGAGCTCCTCTCTTACTTCGGAGGTAGACA-TAAATCTTTTTAAAACCACCAAAAAAATGGGTCGCATTCGCCTTCCTTCTTTCTTT----ATTCGAGGTTTCGTTTTGCGCGTTTATCTCTTCGGAAGTGCTCGCTCGAACTCGTCCTCTTTTTCATTCCCTCTCT-ATTTCTGGAAATTCCACGAGCCCGTCGCCCGTTCCA-TCGGTTCGGGAAAGATGCCTGGAACGAAAGGAAATACTTAAAGAG--AAGGGTAGTGGAGAAGC---GAGTTAGAACGTGCACGCTTTCCGC-TTGAGGTTTCGCGTAACTACTTGCCTCGGGTTGTAAATGGAGGTTGGAAGGGTATACGTATGTAAATACATATGTATATTTGTGTATCCGGTGGAGGAAAGTTGTGTCGATCGAAGACGGGGATAAAATAAGGAGGTACTACGAAAGACTCGGGGGCGTTTACGAACGACGTCGGTGGCTAGGATCGAGTCAGTGTTCTAGCGATACCGAGAAATGATACTTGTTTGGTCTGATCCGATCGCCCTAGTAGTAGTCTGGGGCGTCTCCGGGGTGGTATTGGCGAGGTTGCCTTTGAAAAGATTTTCATCGGATCTTCCTCCGTCTCTCACTACCCCCGTCGATAATAATTGCGGAGGCGTCCTCGTGTCTACGAACCAGGCTCGGCGCAAGACCGGGGCTCGTCGTCGCCCTCTCCTCGCTCTCATTTCGTTCTTCGGAGCGTTTTGACGCGGCGGAGCCGGCGGGCGAGTACCTTGAGCGTACTGGTTAGTACCCGAAAGATGGTGATCTATGCCTGGTTAGGACGAAGCCAGAGGAAACTCTGGTGGAGGTCCGCAGCGGTTCTGAC??????
D6_16HI28L02	TTTAAGCTAAGAATCTAAATAAAGCAAGATTGTCATTAAATATTTTAGTTTTAGGTAAAATTTAAACCTAAATTTATTTATATAGTAAAATTTCAAATCTTAAGAGATAAACAAGG-ATTAGATACCCTTCTATACTTAAGACCTTTGAGCAGGGTAGTAACTAGCTATGTTCTTCAAACCCAAAGGATTTGGCGGTGCTCTATATAATTAGAGGAACCTGTAAAGTAATCGAAATTACGCGCTGTATCTTACCAAAGTTAAGCTTGTATACCGTCGTCTAGGTAGTTCTAAAAAGGCTTGCCTAACTGAGATATATACATGGCAGATCAAGGTGCAGCTTGCTTTGGTTATTATGGGTTACAATCTAAATATAGATGGATAGCCTCTGAAATAGGATTTAATAGTAATTTAAGTTTAATACACTAAAATAAAATTTCCATAGAGCATGTACATATCGCCCGTCACTCTCATCNCCTCGCCTTTTAACTAAATAGAAGGTAGATTCTGCCCAATGAGACTTAAATGGCCGCAGTATCCTGACTGTGCTAAGGTAGCATAATAATTTGTCCTTTAATTGAGGGCTGGCATGAATGAACTGACGAAGAGAAAATTGTCTCTGTACTTTATATCTATGTAAAAAAGCCTAGATCCTGTAGGGGGACGATAAGACCCTAAAAGCTTTACCCTCAAAGCTTTTAACAATA-CTGGGTTTTTACTGGGGCGGTAATTCTTTTAACAAGAATTAGATAAACACACTGAGTGAATTCATTTAACTTATTTCAAGTTACTTTAGGGATAACAGCGTAATTCTCTGCTAGAGTTCTTATCGACCAGGGAGTTTGCGACCTCGATGTTGAATTGAGGCTCTACTTAGAGCAGCATCTAAGTTAAGGAAGACTGTTCGTCTTTTAAACCCTCACGTACTCTATATTTTGTATTTGGAGCATGGGCGGGAGCAGTAGGAACTGCGTTAAGAATATTAATTCGGACAGAGCTTGGAAGCCCTGGTAGGTTTATTGGGGATGATCAAATTTATAATGTTATTGTAACTGCCCATGCTTTTGTTATAATCTTTTTCATAGTTATACCTGTTATAATTGGAGGTTTTGGGAATTGGTTAGTTCCATTAATATTAGGAGCTCCTGATATAGCGTTTCCTCGTATAAATAATATGAGATTTTGACTTCTGCCCCCCTCTCTGACCCTACTTCTTAGAAGGGGACTGGTTGAAAGAGGAGTGGGAACAGGATGAACTGTTTATCCTCCCCTTGCAAGAGGCATTGCTCATAGGGGAGCTTCAGTAGATTTAGGAATTTTTTCTTTACATTTGGCAGGAGCTTCCTCTATTTTAGGAGCAGTAAACTTTATTACCACTTGTATTAATATACGTACGTCAGGAATAACTATAGATCGAATACCTTTATTTGTTTGGTCAGTTTTTATCACTGCCATTTTACTGCTCCTTTCTTTACCTGTGTTAGCAGGGGCAATTACTATGCTATTAACAGATCGAAATTTAAACACTTCTTTTTTTGACCCCAGAGGAGGTGGGGATCCAGTTCTTTATCAGCATCTATTTTCTTCTCTCTACTATCCCGTATATTGGTACAGACCTGGTTCAATGGCTTTGAGGAGGATTTGCAGTTGATGCTGCTACACTAACTCGATTTTTTTCATTTCATTTTCTCTTGCCCTTTGTTATCTCAGCTATAGTGGCAATCCATATTTTATTCCTACATCAAACAGGCTCTTCAAACCCATTAGGAGTAGAAAGCTCTCCCAATAAGATTCCATTTCATCCATACTTCACTTTTAAAGATATATTTGGCTTTATTCTTATACTATTCTTTCTTCTGATAGTAACTTTAGTTTCCCCTTATGGTTTAGGAGATCCTGAGAATTTTAACCCTGCTAATCCCCTGACAACTCCCCCT????????????????????????????????????????????????????????????????????????????????????????????????????????????????????????????????????????????????????????????????????????????????????????????????????????????????????????????????????????????????????????????????????????????????????????????????????????????????????????????????????????GACAACACTATCATTGAAGCCGACACCACTGAAGATCAATCCGGAGGACAATACGACAAGACCTCTTTGGGCTGGAAAGCTCTCTCCCGAATCGCAGCCCTCTGCAACAGAGCCGAATTCAAGACTGGTCAAGAAAACGTGCCCATCCTGAAGAAAGAGGTTAACGGTGACGCTTCGGAGGCTGCTCTTCTCAAGTGCGTGGAATTAGCTGTAGGAGACGTGAGGAAATGGAGAGCTAAGAACAAGAAAGTCTGTGAATTGCCTTTCAATTCCACCAACAAATATCAAGTATCTATTCACGAGACTGAGGACACCAACGACCCAAGGTACTTGTTGGTTATGAAGGGAGCCCCTGAGAGAATTCTCGAGAGATGCTCCACCATCTTCATTCACGGAGAAGAGAAACCCTTGGACGACGAAATGAGAGAAGCCTTCAACAACGCTTATTTGGAATTGGGAGGTTTGGGTGAACGTGTGCTCGGGTTCTGTGACTACATGCTGCCATCTGACAAATTCCCCGTCGGATACCCCTTCGACGCCGATTCCTGCAACTTCCCAGTTCACGGCCTGAGATTCGTTGGGCTTATGTCTATGATTGATCCCCCAAGAGCCGCTGTACCCGACGCCGTAGCCAAGTGCCGATCAGCCGGTATCAAGGTAATCA?????????????????????????????????????????????????????????????????????????????????????????????????????????????????????????????????????????????????????????????????????????????????????????????????????????????????????????????????????????????????????????????????????????????????????????????????????????????????????????????????????????????????????????????????????????????????????????????????????????????????????????????????????????????????????????????????????????????????????????????????????????????????????????????????????????????????????????????????????????????????????????????????????????????????????????????????????????????????????????????????????????????????????????????????????????????????????????????????????????????????????????????????????????????????????????????????????????????????????????????????????????????????????????????????????????????????????????????????????????????????????????????????????????????????????????????????????????????????????????????????
D6_16HI28L03	?????????????????????????????????????????????????????????????????????????????????????????????????????????????????????????????????????????????????????????????????????????????????????????????????????????????????????????????????????????????????????????????????????????????????????????????????????????????????????????????????????????????????????????????????????????????????????????????????????????????????????????????????????????????????????????????????????????????????????????????CGCCTTTTAACTAAATAGAAGGTAGATTCTGCCCAATGAAACTTAAATGGCCGCAGTATCCTGACTGTGCTAAGGTAGCATAATAATTTGTCCTTTAATTGAGGGCTGGCATGAATGAACTGACGAAGAGAAAATTGTCTCTGTACTTTATATCTATGTAAAAAAGCCTAGATCCTGTAGGGGGACGATAAGACCCTAAAAGCTTTACCCTCAAAGCTTTTAACAATA-CTGGGTTTTTACTGGGGCGGTAATTCTTTTAACAAGAATTAGATAAACACACTGAGTGAATTCATTTAACTTATTTCAAGTTACTTTAGGGATAACAGCGTAATTCTCTGCTAGAGTTCTTATCGACCAGGGAGTTTGCGACCTCGATGTTGAATTGAGGCTCTACTTAGAGCAGCATCTAAGTTAAGGAAGACTGTTCGTCTTTTAAACCCTCACGTACTCTATATTTTGTATTTGGAGCATGGGCGGGAGCAGTAGGAACTGCGTTAAGAATATTAATTCGGACAGAGCTTGGAAGCCCTGGTAGGTTTATTGGGGATGATCAAATTTATAATGTTATTGTAACTGCCCATGCTTTTGTTATAATCTTTTTCATAGTTATACCTGTTATAATTGGAGGTTTTGGGAATTGGTTAGTTCCATTAATATTAGGAGCTCCTGATATAGCGTTTCCTCGTATAAATAATATGAGATTTTGACTTCTGCCCCCCTCTCTGACCCTACTTCTTAGAAGGGGACTGGTTGAAAGAGGAGTAGGGACAGGATGAACTGTTTATCCTCCCCTTGCAAGAGGCATTGCTCATAGGGGGGCTTCAGTAGATTTAGGAATTTTTTCTTTACATTTGGCAGGAGCTTCCTCTATTTTAGGAGCAGTAAACTTTATTACCACTTGTATTAATATACGTACGTCAGGAATAACTATAGATCGAATACCTTTATTTGTTTGGTCAGTTTTTATCACTGCCATTTTACTGCTCCTTTCTTTACCTGTGTTAGCAGGGGCAATTACTATGCTATTAACAGATCGAAATTTAAACACTTCTTTTTTTGACCCTANAGGAGGNGGGGATCCAGTTCTTTATCAGCATCTATTT????????????????????????????????????????????????????????????????????????????????????????????????????????????????????????????????????????????????????????????????????????????????????????????????????????????????????????????????????????????????????????????????????????????????????????????????????????????????????????????????????????????????????????????????????????????????????????????????????????????????????????????????????????????????????????????????????????????????????????????????????????????????????????????????????????????????????????????????????????????????????????????????????????????????????????????????????????????????????????????????????????????????????????????????????????????????????????????????????????????????????????????????????????????????????????????????????????????????????????????????????????????????????????????????????????????????????????????????????????????????????????????????????????????????????????????????????????????????????????????????????????????????????????????????????????????????????????????????????????????????????????????????????????????????????????????????????????????????????????????????????????????????????????????????????????????????????????????????????????????????????????????????????????????????????????????????????????????????????????????????????????????????????????????????????????????????????????????????????????????????????????????????????????????????????????????????????????????????????????????????????????????????????????????????????????????????????????????????????????????????????????????????????????????????????????????????????????????????????????????????????????????????????????????????????????????????????????????????????????????????????????????????????????????????????????????????????????????????????????????????????????????????????????????????????????????????????????????????????????????????????????????????????????????????????????????????????????????????????????????????????????????????????????????????????????????????????????????????????????????????????????????????????????????????????????????????????????????????????????????????????????????????????????????????????????????????????????????????????????????????????????????????????????????????????????????????????????????????????????????????????????????????????????????????????????????????????????????????????
D6_16HI28L04	?????????????????????????????????????????????????????????????????????????????????????????????????????????????????????????????????????????????????????????????????????????????????????????????????????????????????????????????????????????????????????????????????????????????????????????????????????????????????????????????????????????????????????????????????????????????????????????????????????????????????????????????????????????????????????????????????????????????????????????????CGCCTTTTAACTAAATAGAAGGTAGATTCTGCCCAATGAAACTTAAATGGCCGCAGTATCCTGACTGTGCTAAGGTAGCATAATAATTTGTCCTTTAATTGAGGGCTGGCATGAATGAACTGACGAAGAGAAAATTGTCTCTGTACTTTATATCTATGTAAAAAAGCCTAGATCCTGTAGGGGGACGATAAGACCCTAAAAGCTTTACCCTCAAAGCTTTTAACAATA-CTGGGTTTTTACTGGGGCGGTAATTCTTTTAACAAGAATTAGATAAACACACTGAGTGAATTCATTTAACTTATTTCAAGTTACTTTAGGGATAACAGCGTAATTCTCTGCTAGAGTTCTTATCGACCAGGGAGTTTGCGACCTCGATGTTGAATTGAGGCTCTACTTAGAGCAGCATCTAAGTTAAGGAAGACTGTTCGTCTTTTAAACCCTCACGTACTCTATATTTTGTATTTGGAGCATGGGCGGGAGCAGTAGGAACTGCGTTAAGAATATTAATTCGGACAGAGCTTGGAAGCCCTGGTAGGTTTATTGGGGATGATCAAATTTATAATGTTATTGTAACTGCCCATGCTTTTGTTATAATCTTTTTCATAGTTATACCTGTTATAATTGGAGGTTTTGGGAATTGGTTAGTTCCATTAATATTAGGAGCTCCTGATATAGCGTTTCCTCGTATAAATAATATGAGATTTTGACTTCTGCCCCCCTCTCTGACCCTACTTCTTAGAAGGGGACTGGTTGAAAGAGGAGTAGGGACAGGATGAACTGTTTATCCTCCCCTTGCAAGAGGCATTGCTCATAGGGGGGCTTCAGTAGATTTAGGAATTTTTTCTTTACATTTGGCAGGAGCTTCCTCTATTTTAGGAGCAGTAAACTTTATTACCACTTGTATTAATATACGTACGTCAGGAATAACTATAGATCGAATACCTTTATTTGTTTGGTCAGTTTTTATCACTGCCATTTTACTGCTCCTTTCTTTACCTGTGTTAGCAGGGGCAATTACTATGCTATTAACAGATCGAAATTTAAACACTTCTTTTTTTGACCCTAGAGGAGGTGGGGATCCAGTTCTTTATCAGCATCTATNT????????????????????????????????????????????????????????????????????????????????????????????????????????????????????????????????????????????????????????????????????????????????????????????????????????????????????????????????????????????????????????????????????????????????????????????????????????????????????????????????????????????????????????????????????????????????????????????????????????????????????????????????????????????????????????????????????????????????????????????????????????????????????????????????????????????????????????????????????????????????????????????????????????????????????????????????????????????????????????????????????????????????????????????????????????????????????????????????????????????????????????????????????????????????????????????????????????????????????????????????????????????????????????????????????????????????????????????????????????????????????????????????????????????????????????????????????????????????????????????????????????????????????????????????????????????????????????????????????????????????????????????????????????????????????????????????????????????????????????????????????????????????????????????????????????????????????????????????????????????????????????????????????????????????????????????????????????????????????????????????????????????????????????????????????????????????????????????????????????????????????????????????????????????????????????????????????????????????????????????????????????????????????????????????????????????????????????????????????????????????????????????????????????????????????????????????????????????????????????????????????????????????????????????????????????????????????????????????????????????????????????????????????????????????????????????????????????????????????????????????????????????????????????????????????????????????????????????????????????????????????????????????????????????????????????????????????????????????????????????????????????????????????????????????????????????????????????????????????????????????????????????????????????????????????????????????????????????????????????????????????????????????????????????????????????????????????????????????????????????????????????????????????????????????????????????????????????????????????????????????????????????????????????????????????????????????????????????????????
D6_16HI28L05	?????????????????????????????????????????????????????????????????????????????????????????????????????????????????????????????????????????????????????????????????????????????????????????????????????????????????????????????????????????????????????????????????????????????????????????????????????????????????????????????????????????????????????????????????????????????????????????????????????????????????????????????????????????????????????????????????????????????????????????????CGCCTTTTAACTAAATAGAAGGTAGATTCTGCCCAATGAAACTTAAATGGCCGCAGTATCCTGACTGTGCTAAGGTAGCATAATAATTTGTCCTTTAATTGAGGGCTGGCATGAATGAACTGACGAAGAGAAAATTGTCTCTGTACTTTATATCTATGTAAAAAAGCCTAGATCCTGTAGGGGGACGATAAGACCCTAAAAGCTTTACCCTCAAAGCTTTTAACAATA-CTGGGTTTTTACTGGGGCGGTAATTCTTTTAACAAGAATTAGATAAACACACTGAGTGAATTCATTTAACTTATTTCAAGTTACTTTAGGGATAACAGCGTAATTCTCTGCTAGAGTTCTTATCGACCAGGGAGTTTGCGACCTCGATGTTGAATTGAGGCTCTACTTAGAGCAGCATCTAAGTTAAGGAAGACTGTTCGTCTTTTAAACCCTCACGTACTCTATATTTTGTATTTGGAGCATGGGCGGGAGCAGTAGGAACTGCGTTAAGAATATTAATTCGGACAGAGCTTGGAAGCCCTGGTAGGTTTATTGGGGATGATCAAATTTATAATGTTATTGTAACTGCCCATGCTTTTGTTATAATCTTTTTCATAGTTATACCTGTTATAATTGGAGGTTTTGGGAATTGGTTAGTTCCATTAATATTAGGAGCTCCTGATATAGCGTTTCCTCGTATAAATAATATGAGATTTTGACTTCTGCCCCCCTCTCTGACCCTACTTCTTAGAAGGGGACTGGTTGAAAGAGGAGTAGGGACAGGATGAACTGTTTATCCTCCCCTTGCAAGAGGCATTGCTCATAGGGGGGCTTCAGTAGATTTAGGAATTTTTTCTTTACATTTGGCAGGAGCTTCCTCTATTTTAGGAGCAGTAAACTTTATTACCACTTGTATTAATATACGTACGTCAGGAATAACTATAGATCGAATACCTTTATTTGTTTGGTCAGTTTTTATCACTGCCATTTTACTGCTCCTTTCTTTACCTGTGTTAGCAGGGGCAATTACTATGCTATTAACAGATCGAAATTTAAACACTTCTTTTTTTGACCCTAGAGGAGGTGGGGATCCAGTTCTTTATCAGCATCTATTT????????????????????????????????????????????????????????????????????????????????????????????????????????????????????????????????????????????????????????????????????????????????????????????????????????????????????????????????????????????????????????????????????????????????????????????????????????????????????????????????????????????????????????????????????????????????????????????????????????????????????????????????????????????????????????????????????????????????????????????????????????????????????????????????????????????????????????????????????????????????????????????????????????????????????????????????????????????????????????????????????????????????????????????????????????????????????????????????????????????????????????????????????????????????????????????????????????????????????????????????????????????????????????????????????????????????????????????????????????????????????????????????????????????????????????????????????????????????????????????????????????????????????????????????????????????????????????????????????????????????????????????????????????????????????????????????????????????????????????????????????????????????????????????????????????????????????????????????????????????????????????????????????????????????????????????????????????????????????????????????????????????????????????????????????????????????????????????????????????????????????????????????????????????????????????????????????????????????????????????????????????????????????????????????????????????????????????????????????????????????????????????????????????????????????????????????????????????????????????????????????????????????????????????????????????????????????????????????????????????????????????????????????????????????????????????????????????????????????????????????????????????????????????????????????????????????????????????????????????????????????????????????????????????????????????????????????????????????????????????????????????????????????????????????????????????????????????????????????????????????????????????????????????????????????????????????????????????????????????????????????????????????????????????????????????????????????????????????????????????????????????????????????????????????????????????????????????????????????????????????????????????????????????????????????????????????????????????????????
E10_16HI24L01	TTTGAGCTAAGAATCTAAATAAAGCAAGATTACTACTAAATATTTTAGTTTTAGGTAAAATTTAAACCTAAATTTATTTATATAGTCAAATTTCAAATCTTAAGAGATAAACAAGG-ATTAGATACCCTTCTATACTTGAGGCCTTTAAGCAGGGTAGTAACTAGTTATGTTCTTCAAACCCAAAGGATTTGGCGGTGTTCTATATAATTAGAGGAACCTGTAAAATAATCGAAATTACGCGCTAAATCTTACCAAAGCTAGGCTTGTATACCGTCGTCTGGGTAGTTCTAAAAAGACCTACCTAGCTGAGATATATCTATGACAGATCAAGGTGCAGCTTGCTTTGGATATTATGGGTTACAATCTAAATATAGTTAGATAACCTCTGAAATAGGATTTAATAGTAATTTAAGTTTAATACGCTAAAATAAAATTTCCATAGAGCATGTACATATCGCCCGTCACTCTCATCTTCTCGCTTACTAACTAAACAGTAGGTAGATTCTGCCCAATGAAACTTAAATGGCCGCAGTATCCTGACTGTGCTAAGGTAGCATAATAATTTGCCTTTTAATTGAGGGCTAGTATGAATGAACTGACGAAGAGAAAATTGTCTCTATACTTTATATCTATGTAAAAAAGCCTAGATACTGTAGGGGGACGATAAGACCCTAAAAGCTTTACCCTTAAAGCTTTTAAAAATA-TTGGGGTTTTACTGGGGCGGTAATTCTTCTAACAAGAATTGATAAAACACACTGAGTGAACTCACTTAACTTATTCTAAGTTACTTTAGGGATAACAGCGTAATTTTCTGCTAGAGTTCTTATCGACCAGAGAGTTTGCGACCTCGATGTTGAATTGAGACCCTGCTTAGAGCAGCATCTAAATAAAGGAAGACTGTTCGTCTTTTAAATTCTCACGTACTTTATATTTTGTATTTGGAGCATGGGCTGGGGCAGTAGGAACTGCACTGAGAATGTTAATTCGAACAGAGCTTGGGAGTCCTGGTAGATTTATTGGGGATGACCAGATTTATAATGTAATTGTCACTGCTCATGCTTTTGTTATAATCTTTTTTATAGTTATACCTGTTATAATTGGAGGTTTTGGGAACTGATTAGTTCCACTAATATTAGGAGCTCCTGATATAGCATTTCCTCGTATAAATAATATAAGGTTCTGACTTTTACCTCCATCTTTAACCTTACTTCTTAGAAGGGGACTGGTTGAAAGAGGAGTAGGAACAGGGTGAACTGTCTACCCCCCTCTTGCAAGGGGTATTGCACATAGAGGGGCTTCTGTTGATTTAGGAATTTTTTCCTTACATTTAGCAGGAGCTTCCTCTATTTTAGGGGCAGTAAATTTTATTACCACTTGTATCAATATACGTACATCAGGGATAACTTTAGATCGGATACCTTTATTCGTTTGGTCTGTCTTTATCACTGCCATCTTATTACTTCTTTCTTTGCCTGTATTGGCAGGAGCAATTACTATGTTATTAACAGATCGAAATTTAAATACTTCTTTTTTTGACCCTAGAGGAGGAGGAGACCCAGTTCTTTATCAACATCTATTTTCTTCTTTCTNCTATNCCATATANNGGTACAGATCTTGTNCAANGGCTTNGAGGAGGATTTGCAGTTGATGCTGCTACACTAACCCGATTCTTTTCATTTCATTTTCTTTTACCTTTTGTTATTGCAGCTATAGTGGTAATTCATATTTTATTTTTACACCAGACAGGTTCTTCTAACCCTTTAGGGGTAGAAAGTTCTCCTAATAAAATCCCATTTCATCCTTACTTTACTTTTAAAGATATATTTGGTTTTATTCTTATACTATTCTTTCTTATAATAGTGACCCTAATCTCTCCTTACGGCTTAGGAGACCCTGAAAACTTTAACCCTGCTAACCCACTAACGACTCCCCCT????????????????????????????????????????????????????????????????????????????????????????????????????????????????????????????????????????????????????????????????????????????????????????????????????????????????????????????????????????????????????????????????????????????????????????????????????????????????????????????????????????GACAACACTATCATTGAAGCCGACACCACTGAAGATCAATCCGGAGGACAATACGACAAGACCTCTTTGGGCTGGAAAGCTCTCTCCCGAATCGCAGCCCTCTGCAACAGAGCCGAATTCAAGACTGGTCAAGAAAACGTGCCCATCCTGAAGAAAGAGGTTAACGGTGACGCTTCGGAGGCTGCTCTTCTCAAGTGCGTGGAATTAGCTGTAGGAGACGTGAGGAAATGGAGAGCTAAGAACAAGAAAGTCTGTGAACTGCCTTTCAATTCCACCAACAAATATCAAGTATCTATTCACGAGACTGAGGACACCAACGACCCAAGGTACTTGTTGGTTATGAAGGGAGCCCCTGAGAGAATTCTCGAGAGATGCTCCACCATCTTCATTCACGGAGAAGAGAAACCCTTGGACGACGAAATGAGAGAAGCCTTCAACAACGCTTATTTGGAATTGGGAGGTTTGGGTGAACGTGTGCTCGGGTTCTGTGACTACATGCTGCCATCTGACAAATTCCCCGTCGGATACCCCTTCGACGCCGATTCCTGCAACTTCCCAGTTCACGGCCTGAGATTCGTTGGGCTTATGTCTATGATTGATCCCCCAAGAGCCGCTGTACCCGACGCCGTAGCCAAGTGCCGATCAGCCGGTATCAAGGTAATCA?????????????????????????????????????????????????????????????????????????????????????????????????????????????????????????????????????????????????????????????????????????????????????????????????????????????????????????????????????????????????????????????????????????????????????????????????????????????????????????????????????????????????????????????????????????????????????????????????????????????????????????????????????????????????????????????????????????????????????????????????????????????????????????????????????????????????????????????????????????????????????????????????????????????????????????????????????????????????????????????????????????????????????????????????????????????????????????????????????????????????????????????????????????????????????????????????????????????????????????????????????????????????????????????????????????????????????????????????????????????????????????????????????????????????????????????????????????????????????????????????
E10_16HI24L02	TTTGAGCTAAGAATCTAAATAAAGCAAGATTACTACTAAATATTTTAGTTTTAGGTAAAATTTAAACCTAAATTTATTTATATAGTCAAATTTCAAATCTTAAGAGATAAACAAGG-ATTAGATACCCTTCTATACTTGAGGCCTTTAAGCAGGGTAGTAACTAGTTATGTTCTTCAAACCCAAAGGATTTGGCGGTGTTCTATATAATTAGAGGAACCTGTAAAATAATCGAAATTACGCGCTAAATCTTACCAAAGCTAGGCTTGTATACCGTCGTCTGGGTAGTTCTAAAAAGACCTACCTAGCTGAGATATATCTATGACAGATCAAGGTGCAGCTTGCTTTGGATATTATGGGTTACAATCTAAATATAGTTAGATAACCTCTGAAATAGGATTTAATAGTAATTTAAGTTTAATACACTAAAATAAAATTTCCATAGAGCATGTACATATCGCCCGTCACTCTCATCNTCTCGCTTACTAACTAAACAGTAGGTAGATTCTGCCCAATGAAACTTAAATGGCCGCAGTATCCTGACTGTGCTAAGGTAGCATAATAATTTGCCTTTTAATTGAGGGCTAGTATGAATGAACTGACGAAGAGAAAATTGTCTCTATACTTTATATCTATGTAAAAAAGCCTAGATACTGTAGGGGGACGATAAGACCCTAAAAGCTTTACCCTTAAAGCTTTTAAAAATA-TTGGGGTTTTACTGGGGCGGTAATTCTTCTAACAAGAATTGATAAAACACACTGAGTGAACTCACTTAACTTATTCTAAGTTACTTTAGGGATAACAGCGTAATTTTCTGCTAGAGTTCTTATCGACCAGAGAGTTTGCGACCTCGATGTTGAATTGAGACCCTGCTTAGAGCAGCATCTAAATAAAGGAAGACTGTTCGTCTTTTAAATTCTCACGTACNTTATATTTTGTATTTGGAGCATGGGCTGGGGCAGTAGGAACTGCACTGAGAATGTTAATTCGAACAGAGCTTGGGAGCCCTGGTAGATTTATTGGGGATGACCAGATTTATAATGTAATTGTCACTGCTCATGCTTTTGTTATAATCTTTTTTATAGTTATACCTGTTATAATTGGAGGTTTTGGGAACTGATTAGTTCCATTAATATTAGGAGCTCCTGATATAGCATTTCCTCGTATAAATAATATAAGGTTCTGACTTTTACCTCCATCTTTAACCTTACTTCTTAGAAGGGGACTGGTTGAAAGAGGAGTAGGAACAGGGTGAACTGTCTACCCCCCTCTTGCAAGGGGTATTGCACATAGAGGGGCTTCTGTTGATTTAGGAATTTTTTCCTTACATTTAGCAGGAGCTTCCTCTATTTTAGGGGCAGTAAATTTTATTACCACTTGTATCAATATACGTACATCAGGGATAACTTTAGATCGGATACCTTTATTCGTTTGGTCTGTCTTTATCACTGCCATCTTATTACTTCTTTCTTTGCCTGTATTGGCAGGAGCAATTACTATGTTATTAACAGATCGAAATTTAAATACTTCTTTTTTTGACCCTAGAGGAGGAGGAGACCCAGTTCTTTATCAACATCTATTTTCTTCTTTCTACTATTCCATATATTGGTATAGATCTTGTTCAATGGCTTTGAGGAGGATTTGCAGTTGATGCTGCTACACTAACCCGATTCTTTTCATTTCATTTTCTTTTACCTTTTGTTATTGCAGCTATAGTGGTAATTCATATTTTATTTTTACACCAGACAGGTTCTTCTAACCCTTTAGGGGTAGAAAGTTCTCCTAATAAAATCCCATTTCATCCTTACTTTACTTTTAAAGATATATTTGGTTTTATTCTTATACTATTCTTTCTTATAATAGTGACCCTAATCTCTCCTTACGGCTTAGGAGACCCTGAAAACTTTAACCCTGCTAACCCACTAACGACTCCCCCTTCGTAAGTCTACCGGAGGTAAGGCTCCGCGCAAACAACTGGCTACCAAAGCCGCTCGAAAATCAGCCCCCGCCACCGGAGGTGTCAAGAAACCCCACAGGTACCGCCCCGGTACCGTCGCTCTTAGGGAGATCAGACGTTACCAAAAGAGTACCGAGTTGCTCATTAGAAAGTTACCCTTCCAGCGTCTCGTCAGAGAAATAGCTCAAGACTTCAAAACCGACCTCAGGTTCCAGTCCTCCGCCGTCATGGCCCTTCAGGAAGCTTCCGAAGCTTACCTCGTCGGTCTCTTCGAAGACACCAACTTGTGCGCTATCCACGCCAAGAGAGACAACACTATCATTGAAGCCGACACCACTGAAGATCAATCCGGAGGACAATACGACAAGACCTCTTTGGGCTGGAAAGCTCTCTCCCGAATCGCAGCCCTCTGCAACAGAGCCGAATTCAAGACTGGTCAAGAAAACGTGCCCATCCTGAAGAAAGAGGTTAACGGTGACGCTTCGGAGGCTGCTCTTCTCAAGTGCGTGGAATTAGCTGTAGGAGACGTGAGGAAATGGAGAGCTAAGAACAAGAAAGTCTGTGAACTGCCTTTCAATTCCACCAACAAATATCAAGTATCTATTCACGAGACTGAGGACACCAACGACCCAAGGTACTTGTTGGTTATGAAGGGAGCCCCTGAGAGAATTCTCGAGAGATGCTCCACCATCTTCATTCACGGAGAAGAGAAACCCTTGGACGACGAAATGAGAGAAGCCTTCAACAACGCTTATTTGGAATTGGGAGGTTTGGGTGAACGTGTGCTCGGGTTCTGTGACTACATGCTGCCATCTGACAAATTCCCCGTCGGATACCCCTTCGACGCCGATTCCTGCAACTTCCCAGTTCACGGCCTGAGATTCGTTGGGCTTATGTCTATGATTGATCCCCCAAGAGCCGCTGTACCCGACGCCGTAGCCAAGTGCCGATCAGCCGGTATCAAGGTAATCA?CGAAAGTGAGTTCGTATCTCTCAAGCAGAACGAGAACTCTTTCTCTACGTTCGGCGACGTCGTTCGCCGACCCTTCCTCGAGTCTTTCGGGGCTCCTCTCTTACTTCGGAGGTAGACA-TTAATCTTTTTAAAACCACCAAAAAAATGGTTCGCATTCGCCTTCCTTCTTTCTTT----ATTCGAGGTTTCGTTTTGCGCGTTTATCTCTTCGGAAGTGCTCGCTCGAACTCGTCCTCTTTTTCATTCCCTCTCT-ATTTCTGGAAATTCCACGAGCCCGTCGCCCGTTCCA-TCGGTTCGGGAAAGATGCCTGGAACGAAAGGAAATACTTAAAGAG--AAGGGTAGTGGAGAAGC---GAGTTAGAACGTGCACGCTTTCCGC-TTGAGGTTTCGCGTAACTACTTGCCTCGGGTTGTAAATGGAGGTTGGAAGGGTATACGTATGTAAATACATATGTATATTTGTGTATCCGGTGGAGGAAAGATGTGTCGATCGAAGACGGGGATAAAATAAGGAGGTACTACGAAAGACTCGGGGGCGTTTACGAACGACGTCGGTGGCTAGGATCGAGTCAGTGTTCTAGCGATACCGAGAAATGATACTTGTTTGGTCTGATCCGATCGCCCTAGTAGTAGTCTGGGGCGTCTCCGGGGTGGTATTGGCGAGGTTGCCTTTGAAAAGATTTTCATCGGATCTTCCTCCGTCTCTCACTACCCCCGTCGATAATAATTGCGGAGGCGTCCTCGTGTCTACGAACCAGGCTCGGCGCAAGACCGGGGCTCGTCGTCGCCCTCTCCTCGCTCTCATTTCGTTCTTCGGAGCGTTTTGACGCGGCGGAGCCGGCGGGCGAGTACCTTGAGCGTACTGGTTAGTACCCGAAAGATGGTGATCTATGCCTGGTTAGGACGAAGCCAGAGGAAACTCTGGTGGAGGTCCGCAGCGGTTCTGACGTGCAA
E10_16HI24L03	?????????????????????????????????????????????????????????????????????????????????????????????????????????????????????????????????????????????????????????????????????????????????????????????????????????????????????????????????????????????????????????????????????????????????????????????????????????????????????????????????????????????????????????????????????????????????????????????????????????????????????????????????????????????????????????????????????????????????????????????CGCTTACTAACTAAACAGTAGGTAGATTCTGCCCAATGAAACTTAAATGGCCGCAGTATCCTGACTGTGCTAAGGTAGCATAATAATTTGCCTTTTAATTGAGGGCTAGTATGAATGAACTGACGAAGAGAAAATTGTCTCTATACTTTATATCTATGTAAAAAAGCCTAGATACTGTAGGGGGACGATAAGACCCTAAAAGCTTTACCCTTAAAGCTTTTAAAAATA-TTGGGGTTTTACTGGGGCGGTAATTCTTCTAACAAGAATTGATAAAACACACTGAGTGAACTCACTTAACTTATTCTAAGTTACTTTAGGGATAACAGCGTAATTTTCTGCTAGAGTTCTTATCGACCAGAGAGTTTGCGACCTCGATGTTGAATTGAGACCCTGCTTAGAGCAGCATCTAAATAAAGGAAGACTGTTCGTCTTTTAAATTCTCACGTACTTTATATTTTGTATTTGGAGCATGGGCTGGGGCAGTAGGAACTGCACTGAGAATGTTAATTCGAACAGAGCTTGGGAGCCCTGGTAGATTTATTGGGGATGACCAGATTTATAATGTAATTGTCACTGCTCATGCTTTTGTTATAATCTTTTTTATAGTTATACCTGTTATAATTGGAGGTTTTGGGAACTGATTAGTTCCATTAATATTAGGAGCTCCTGATATAGCATTTCCTCGTATAAATAATATAAGGTTCTGACTTTTACCTCCATCTTTAACCTTACTTCTTAGAAGGGGACTGGTTGAAAGAGGAGTAGGAACAGGGTGAACTGTCTACCCCCCTCTTGCAAGGGGTATTGCACATAGAGGGGCTTCTGTTGATTTAGGAATTTTTTCCTTACATTTAGCAGGAGCTTCCTCTATTTTAGGGGCAGTAAATTTTATTACCACTTGTATCAATATACGTACATCAGGGATAACTTTAGATCGGATACCTTTATTCGTTTGGTCTGTCTTTATCACTGCCATCTTATTACTTCTTTCTTTGCCTGTATTGGCAGGAGCAATTACTATGTTATTAACAGATCGAAATTTAAATACTTCTTTTTTTGACCCTAGAGGAGGAGGAGACCCAGTTCTTTATCAACATCTATTT???????????????????????????????????????????????????????????????????????????????????????????????????????????????????????????????????????????????????????????????????????????????????????????????????????????????????????????????????????????????????????????????????????????????????????????????????????????????????????????????????????????????????????????????????????????????????????????????????????????????????????????????????????????????????????????????????????????????????????????????????????????????????????????????????????????????????????????????????????????????????????????????????????????????????????????????????????????????????????????????????????????????????????????????????????????GACAACACTATCATTGAAGCCGACACCACTGAAGATCAATCCGGAGGACAATACGACAAGACCTCTTTGGGCTGGAAAGCTCTCTCCCGAATCGCAGCCCTCTGCAACAGAGCCGAATTCAAGACTGGTCAAGAAAACGTGCCCATCCTGAAGAAAGAGGTTAACGGTGACGCTTCGGAGGCTGCTCTTCTCAAGTGCGTGGAATTAGCTGTAGGAGACGTGAGGAAATGGAGAGCTAAGAACAAGAAAGTCTGTGAACTGCCTTTCAATTCCACCAACAAATATCAAGTATCTATTCACGAGACTGAGGACACCAACGACCCAAGGTACTTGTTGGTTATGAAGGGAGCCCCTGAGAGAATTCTCGAGAGATGCTCCACCATCTTCATTCACGGAGAAGAGAAACCCTTGGACGACGAAATGAGAGAAGCCTTCAACAACGCTTATTTGGAATTGGGAGGTTTGGGTGAACGTGTGCTCGGGTTCTGTGACTACATGCTGCCATCTGACAAATTCCCCGTCGGATACCCCTTCGACGCCGATTCCTGCAACTTCCCAGTTCACGGCCTGAGATTCGTTGGGCTTATGTCTATGATTGATCCCCCAAGAGCCGCTGTACCCGACGCCGTAGCCAAGTGCCGATCAGCCGGTATCAAGGTAATCA?????????????????????????????????????????????????????????????????????????????????????????????????????????????????????????????????????????????????????????????????????????????????????????????????????????????????????????????????????????????????????????????????????????????????????????????????????????????????????????????????????????????????????????????????????????????????????????????????????????????????????????????????????????????????????????????????????????????????????????????????????????????????????????????????????????????????????????????????????????????????????????????????????????????????????????????????????????????????????????????????????????????????????????????????????????????????????????????????????????????????????????????????????????????????????????????????????????????????????????????????????????????????????????????????????????????????????????????????????????????????????????????????????????????????????????????????????????????????????????????????
E10_16HI24L04	?????????????????????????????????????????????????????????????????????????????????????????????????????????????????????????????????????????????????????????????????????????????????????????????????????????????????????????????????????????????????????????????????????????????????????????????????????????????????????????????????????????????????????????????????????????????????????????????????????????????????????????????????????????????????????????????????????????????????????????????CGCTTACTAACTAAACAGTAGGTAGATTCTGCCCAATGAAACTTAAATGGCCGCAGTATCCTGACTGTGCTAAGGTAGCATAATAATTTGCCTTTTAATTGAGGGCTAGTATGAATGAACTGACGAAGAGAAAATTGTCTCTATACTTTATATCTATGTAAAAAAGCCTAGATACTGTAGGGGGACGATAAGACCCTAAAAGCTTTACCCTTAAAGCTTTTAAAAATA-TTGGGGTTTTACTGGGGCGGTAATTCTTCTAACAAGAATTGATAAAACACACTGAGTGAACTCACTTAACTTATTCTAAGTTACTTTAGGGATAACAGCGTAATTTTCTGCTAGAGTTCTTATCGACCAGAGAGTTTGCGACCTCGATGTTGAATTGAGACCCTGCTTAGAGCAGCATCTAAATAAAGGAAGACTGTTCGTCTTTTAAATTCTCACGTACTTTATATTTTGTATTTGGAGCATGGGCTGGGGCAGTAGGAACTGCACTGAGAATGTTAATTCGAACAGAGCTTGGGAGTCCTGGTAGATTTATTGGGGATGACCAGATTTATAATGTAATTGTCACTGCTCATGCTTTTGTTATAATCTTTTTTATAGTTATACCTGTTATAATTGGAGGTTTTGGGAACTGATTAGTTCCACTAATATTAGGAGCTCCTGATATAGCATTTCCTCGTATAAATAATATAAGGTTCTGACTTTTACCTCCATCTTTAACCTTACTTCTTAGAAGGGGACTGGTTGAAAGAGGAGTAGGAACAGGGTGAACTGTCTACCCCCCTCTTGCAAGGGGTATTGCACATAGAGGGGCTTCTGTTGATTTAGGAATTTTTTCCTTACATTTAGCAGGAGCTTCCTCTATTTTAGGGGCAGTAAATTTTATTACCACTTGTATCAATATACGTACATCAGGGATAACTTTAGATCGGATACCTTTATTCGTTTGGTCTGTCTTTATCACTGCCATCTTATTACTTCTTTCTTTGCCTGTATTGGCAGGAGCAATTACTATGTTATTAACAGATCGAAATTTAAATACTTCTTTTTTTGACCCTAGAGGAGGAGGAGACCCAGTTCTTTATCAACATCTATTT???????????????????????????????????????????????????????????????????????????????????????????????????????????????????????????????????????????????????????????????????????????????????????????????????????????????????????????????????????????????????????????????????????????????????????????????????????????????????????????????????????????????????????????????????????????????????????????????????????????????????????????????????????????????????????????????????????????????????????????????????????????????????????????????????????????????????????????????????????????????????????????????????????????????????????????????????????????????????????????????????????????????????????????????????????????GACAACACTATCATTGAAGCCGACACCACTGAAGATCAATCCGGAGGACAATACGACAAGACCTCTTTGGGCTGGAAAGCTCTCTCCCGAATCGCAGCCCTCTGCAACAGAGCCGAATTCAAGACTGGTCAAGAAAACGTGCCCATCCTGAAGAAAGAGGTTAACGGTGACGCTTCGGAGGCTGCTCTTCTCAAGTGCGTGGAATTAGCTGTAGGAGACGTGAGGAAATGGAGAGCTAAGAACAAGAAAGTCTGTGAACTGCCTTTCAATTCCACCAACAAATATCAAGTATCTATTCACGAGACTGAGGACACCAACGACCCAAGGTACTTGTTGGTTATGAAGGGAGCCCCTGAGAGAATTCTCGAGAGATGCTCCACCATCTTCATTCACGGAGAAGAGAAACCCTTGGACGACGAAATGAGAGAAGCCTTCAACAACGCTTATTTGGAATTGGGAGGTTTGGGTGAACGTGTGCTCGGGTTCTGTGACTACATGCTGCCATCTGACAAATTCCCCGTCGGATACCCCTTCGACGCCGATTCCTGCAACTTCCCAGTTCACGGCCTGAGATTCGTTGGGCTTATGTCTATGATTGATCCCCCAAGAGCCGCTGTACCCGACGCCGTAGCCAAGTGCCGATCAGCCGGTATCAAGGTAATCA?????????????????????????????????????????????????????????????????????????????????????????????????????????????????????????????????????????????????????????????????????????????????????????????????????????????????????????????????????????????????????????????????????????????????????????????????????????????????????????????????????????????????????????????????????????????????????????????????????????????????????????????????????????????????????????????????????????????????????????????????????????????????????????????????????????????????????????????????????????????????????????????????????????????????????????????????????????????????????????????????????????????????????????????????????????????????????????????????????????????????????????????????????????????????????????????????????????????????????????????????????????????????????????????????????????????????????????????????????????????????????????????????????????????????????????????????????????????????????????????????
E10_16HI24L05	?????????????????????????????????????????????????????????????????????????????????????????????????????????????????????????????????????????????????????????????????????????????????????????????????????????????????????????????????????????????????????????????????????????????????????????????????????????????????????????????????????????????????????????????????????????????????????????????????????????????????????????????????????????????????????????????????????????????????????????????CGCTTACTAACTAAACAGTAGGTAGATTCTGCCCAATGAAACTTAAATGGCCGCAGTATCCTGACTGTGCTAAGGTAGCATAATAATTTGCCTTTTAATTGAGGGCTAGTATGAATGAACTGACGAAGAGAAAATTGTCTCTATACTTTATATCTATGTAAAAAAGCCTAGATACTGTAGGGGGACGATAAGACCCTAAAAGCTTTACCCTTAAAGCTTTTAAAAATA-TTGGGGTTTTACTGGGGCGGTAATTCTTCTAACAAGAATTGATAAAACACACTGAGTGAACTCACTTAACTTATTCTAAGTTACTTTAGGGATAACAGCGTAATTTTCTGCTAGAGTTCTTATCGACCAGAGAGTTTGCGACCTCGATGTTGAATTGAGACCCTGCTTAGAGCAGCATCTAAATAAAGGAAGACTGTTCGTCTTTTAAATTCTCACGTACNTTATATTTTGTATTTGGAGCATGGGCTGGGGCAGTAGGAACTGCACTGAGAATGTTAATTCGAACAGAGCTTGGGAGTCCTGGTAGATTTATTGGGGATGACCAGATTTATAATGTAATTGTCACTGCTCATGCTTTTGTTATAATCTTTTTTATAGTTATACCTGTTATAATTGGAGGTTTTGGGAACTGATTAGTTCCACTAATATTAGGAGCTCCTGATATAGCATTTCCTCGTATAAATAATATAAGGTTCTGACTTTTACCTCCATCTTTAACCTTACTTCTTAGAAGGGGACTGGTTGAAAGAGGAGTAGGAACAGGGTGAACTGTCTACCCCCCTCTTGCAAGGGGTATTGCACATAGAGGGGCTTCTGTTGATTTAGGAATTTTTTCCTTACATTTAGCAGGAGCTTCCTCTATTTTAGGGGCAGTAAATTTTATTACCACTTGTATCAATATACGTACATCAGGGATAACTTTAGATCGGATACCTTTATTCGTTTGGTCTGTCTTTATCACTGCCATCTTATTACTTCTTTCTTTGCCTGTATTGGCAGGAGCAATTACTATGTTATTAACAGATCGAAATTTAAATACTTCTTTTTTTGACCCTAGAGGAGGAGGAGACCCAGTTCTTTATCAACATCTATTT???????????????????????????????????????????????????????????????????????????????????????????????????????????????????????????????????????????????????????????????????????????????????????????????????????????????????????????????????????????????????????????????????????????????????????????????????????????????????????????????????????????????????????????????????????????????????????????????????????????????????????????????????????????????????????????????????????????????????????????????????????????????????????????????????????????????????????????????????????????????????????????????????????????????????????????????????????????????????????????????????????????????????????????????????????????GACAACACTATCATTGAAGCCGACACCACTGAAGATCAATCCGGAGGACAATACGACAAGACCTCTTTGGGCTGGAAAGCTCTCTCCCGAATCGCAGCCCTCTGCAACAGAGCCGAATTCAAGACTGGTCAAGAAAACGTGCCCATCCTGAAGAAAGAGGTTAACGGTGACGCTTCGGAGGCTGCTCTTCTCAAGTGCGTGGAATTAGCTGTAGGAGACGTGAGGAAATGGAGAGCTAAGAACAAGAAAGTCTGTGAACTGCCTTTCAATTCCACCAACAAATATCAAGTATCTATTCACGAGACTGAGGACACCAACGACCCAAGGTACTTGTTGGTTATGAAGGGAGCCCCTGAGAGAATTCTCGAGAGATGCTCCACCATCTTCATTCACGGAGAAGAGAAACCCTTGGACGACGAAATGAGAGAAGCCTTCAACAACGCTTATTTGGAATTGGGAGGTTTGGGTGAACGTGTGCTCGGGTTCTGTGACTACATGCTGCCATCTGACAAATTCCCCGTCGGATACCCCTTCGACGCCGATTCCTGCAACTTCCCAGTTCACGGCCTGAGATTCGTTGGGCTTATGTCTATGATTGATCCCCCAAGAGCCGCTGTACCCGACGCCGTAGCCAAGTGCCGATCAGCCGGTATCAAGGTAATCA?????????????????????????????????????????????????????????????????????????????????????????????????????????????????????????????????????????????????????????????????????????????????????????????????????????????????????????????????????????????????????????????????????????????????????????????????????????????????????????????????????????????????????????????????????????????????????????????????????????????????????????????????????????????????????????????????????????????????????????????????????????????????????????????????????????????????????????????????????????????????????????????????????????????????????????????????????????????????????????????????????????????????????????????????????????????????????????????????????????????????????????????????????????????????????????????????????????????????????????????????????????????????????????????????????????????????????????????????????????????????????????????????????????????????????????????????????????????????????????????????
E2_HI15_1		TTTGAGCTAAGAATCTAAATAAAGCAAGATTACTACTAAATATTTTAGTTTTAGGTAAAATTTAAACCTAAATTTATTTATACAGTCAAATTTCAAATCTTAAGAGATAAACAAGG-ATTAGATACCCTTCTATACTTGAGGCCTTTAAGCAGGGTAGTAACTAGTTATGTTCTTCAAACCCAAAGGATTTGGCGGTGTTCTATATAATTAGAGGAACCTGTAAAATAATCGAAATTACGCGCTAAATCTTACCAAAGCTAGGCTTGTATACCGTCGTCTGGGTAGTTCTAAGAAGACCTACCTAGCTGAGATATATCTATGACAGATCAAGGTGCAGCTTGCTTTGGATATTATGGGTTACAATCTAAATATAGTTAGATAACCTCTGAAATAGGATTTAATAGTAATTTAAGTTTAATACACTAAAATAAAATTTCCATAGAGCATGTACATATCGCCCGTCACTCTCATCTTCTCGCTTACTAACTAAACAGTAGGTAGATTCTGCCCAATGAAACTTAAATGGCCGCAGTATCCTGACTGTGCTAAGGTAGCATAATAATTTGCCTTTTAATTGAGGGCTAGTATGAATGAACTGACGAAGAGAAAATTGTCTCTATACTTTATATCTATGTAAAAAAGCCTAGATACTGTAGGGGGACGATAAGACCCTAAAAGCTTTACCCTTAAAGCTTTTAAAAATA-TTGGGGTTTTACTGGGGCGGTAATTCTTCTAACAAGAATTGATAAAACACACTGAGTGAACTCACTTAACTTATTCTAAGTTACTTTAGGGATAACAGCGTAATTTTCTGCTAGAGTTCTTATCGACCAGAGAGTTTGCGACCTCGATGTTGAATTGAGACCCTGCTTAGAGCAGCATCTAAGTAAAGGAAGACTGTTCGTCTTTTAAATTCTCACG???????????????????????????????????????????ACTGCACTGAGAATGTTAATTCGAACAGAGCTTGGGAGCCCTGGTAGATTTATTGGGGATGACCAGATTTATAATGTAATTGTCACTGCTCATGCTTTTGTTATAATCTTTTTTATAGTTATACCTGTTATAATTGGAGGTTTTGGGAACTGATTAGTTCCATTAATATTAGGAGCTCCTGATATAGCATTTCCTCGTATAAATAATATAAGGTTCTGACTTTTACCTCCATCTTTAACCTTACTTCTCAGAAGGGGGCTGGTTGAAAGAGGAGTAGGAACAGGGTGAACTGTCTACCCCCCTCTTGCAAGAGGTATTGCACATAGAGGGGCTTCTGTTGATTTAGGAATTTTTTCCTTACATTTAGCAGGAGCTTCCTCTATTTTAGGGGCAGTAAATTTTATTACCACTTGTATCAATATACGTACATCAGGGATAACTTTAGATCGGATACCTTTATTCGTTTGGTCTGTCTTTATCACTGCCATCTTATTACTTCTTTCTTTGCCTGTATTGGCAGGAGCAATTACTATGTTATTAACAGATCGAAATTTAAATACTTCTTTTTTTGACCCCAGAGGAGGAGGAGACCCAGTTCTTTATCAACATCTATTTTCTTCTCTCTACTATTCCATATATTGGCACAGATCTTGTTCAATGGCTTTGAGGAGGATTTGCAGTTGACGCTGCTACACTAACTCGATTCTTTTCATTTCATTTTCTTTTACCTTTTGTTATTGCAGCTATAGTGGTAATTCATATTTTATTTTTACACCAGACAGGTTCTTCTAACCCTTTAGGAGTAGAAAGCTCTCCTAATAAAATCCCATTTCATCCTTACTTTACTTTTAAAGATATATTTGGTTTTATTCTTATACTATTCTTTCTTATAATAGTGACCCTAATCTCTCCTTACGGCTTAGGAGACCCTGAAAACTTTAACCCTGCTAACCCACTAACGACTCCCCCT?????????????????????????????????????????????????????????????????????????????????????????????????????????????????????????????????????????????????????????????????????????????????????????????????????????????????????????????????????????????????????????????????????????????????????????????????????????????????????????????????????????????????????????????????????????????????????????????????????????????????????????????????????????????????????????????????????????????????????????????????????????????????????????????????????????????????????????????????????????????????????????????????????????????????????????????????????????????????????????????????????????????????????????????????????????????????????????????????????????????????????????????????????????????????????????????????????????????????????????????????????????????????????????????????????????????????????????????????????????????????????????????????????????????????????????????????????????????????????????????????????????????????????????????????????????????????????????????????????????????????????????????????????????????????????????????????????????????????????????????????????????????????????????????????????????????????????????????????????????????????????????????????????????????????????????????????????????????????????????????????????????????????????????????????????????????????????????????????????????????????????????????????????????????????????????????????????????????????????????????????????????????????????????????????????????????????????????????????????????????????????????????????????????????????????????????????????????????????????????????????????????????????????????????????????????????????????????????????????????????????????????????????????????????????????????????????????????????????????????????????????????????????????????????????????????????????????????????????????????????????????????????????????????????????????????????????????????????????????????????????????????????????????????????????
E3_16HI_5		??????????????????????????????????????????????????????????????????????????????????????????????????????????????????????????????????????????????????????????????????????????????????????????????????????????????????????????????????????????????????????????????????????????????????????????????????????????????????????????????????????????????????????????????????????????????????????????????????????????????????????????????????????????????????????????????????????????????????????????????????????????????????????????????????????????????????????????????????????????????????????????????????????????????????????????????????????????????????????????????????????????????????????????????????????????????????????????????????????????????????????????????????????????????????????????????????????????????????????????????????????????????????????????????????????????????????????????????????????????????????????????????????????????????????????????????????????????????????????????????????????ACTGCATTGAGAATGTTAATTCGAACAGAGCTTGGGAGCCCTGGTAGATTTATTGGGGATGATCAGATTTACAATGTAATTGTCACTGCTCATGCTTTTGTTATAATCTTTTTTATAGTCATACCTGTTATAATTGGAGGTTTTGGGAACTGATTAGTTCCATTAATATTAGGAGCTCCTGATATAGCATTTCCTCGTATAAATAATATAAGGTTCTGACTTCTACCTCCATCTTTAACCTTACTTCTCAGAAGGGGACTGGTTGAAAGAGGAGTAGGAACAGGGTGAACTGTCTATCCCCCTCTTGCAAGGGGTATTGCACATAGAGGAGCTTCTGTTGACTTAGGAATTTTTTCCTTACATTTAGCAGGAGCTTCCTCTATTTTAGGAGCAGTAAATTTTATTACCACTTGTATCAATATACGTACATCAGGGATAACTTTAGATCGGATACCTTTATTCGTTTGGTCTGTCTTTATCACTGCCATCTTATTACTTCTTTCTTTACCTGTATTGGCAGGAGCAATTACTATGTTATTAACAGATCGAAATTTAAATACTTCTTTTTTTGACCCTAGAGGAGGGGGAGACCCAGTTCTTTATCAACATCTATTT????????????????????????????????????????????????????????????????????????????????????????????????????????????????????????????????????????????????????????????????????????????????????????????????????????????????????????????????????????????????????????????????????????????????????????????????????????????????????????????????????????????????????????????????????????????????????????????????????????????????????????????????????????????????????????????????????????????????????????????????????????????????????????????????????????????????????????????????????????????????????????????????????????????????????????????????????????????????????????????????????????????????????????????????????????????????????????????????????????????????????????????????????????????????????????????????????????????????????????????????????????????????????????????????????????????????????????????????????????????????????????????????????????????????????????????????????????????????????????????????????????????????????????????????????????????????????????????????????????????????????????????????????????????????????????????????????????????????????????????????????????????????????????????????????????????????????????????????????????????????????????????????????????????????????????????????????????????????????????????????????????????????????????????????????????????????????????????????????????????????????????????????????????????????????????????????????????????????????????????????????????????????????????????????????????????????????????????????????????????????????????????????????????????????????????????????????????????????????????????????????????????????????????????????????????????????????????????????????????????????????????????????????????????????????????????????????????????????????????????????????????????????????????????????????????????????????????????????????????????????????????????????????????????????????????????????????????????????????????????????????????????????????????????????????????????????????????????????????????????????????????????????????????????????????????????????????????????????????????????????????????????????????????????????????????????????????????????????????????????????????????????????????????????????????????????????????????????????????????????????????????????????????????????????????????????????????????????????????
E3_HI16_1		TTTGAGCTAAGAATCTAAATAAAGCAAGATTACTACTAAATATTTTAGTTTTAGGTAAAATTTAAACCTAAATTTATTTATATAGTTAAATTTCAAATCTTGAGAGATAAACAAGG-ATTAGATACCCTTCTATACTTGAGGCCTTTAAGCAGGGTAGTAACTAGTTATGTTCTTCAAACCCAAAGGATTTGGCGGTGTTCTATATAATTAGAGGAACCTGTAAAATAATCGAAATTACGCGCTAAATCTTACCAAAGCTAGGCTTGTATACCGTCGTCTGGGTAGTTCTAAAAAGACCTACCTAGCTGAGATATATCTATGGCAGATCAAGGTGCAGCTTGCTTTGGATGCTATGGGTTACAATCTAAATATAGTTAGATAACCTCTGAAATAGGATTTAATAGTAATTTAAGTTTAATACACTAAAATAAAATTTCCATAGAGCATGTACATATCGCCCGTCACTCTCATCTTCTCGCTTACTAACTAAACAGTAGGTAGATTCTGCCCAATGAAACTTAAATGGCCGCAGTATCCTGACTGTGCTAAGGTAGCATAATAATTTGCCTTTTAATTGAGGGCTAGTATGAATGAACTGACGAAGAGAAAATTGTCTCTATACTTTATATCTATGTAAAAAAGCCTAGATACTGTAGGGGGACGATAAGACCCTAAAAGCTTTACCCTTAAAGCTTTTAAAAATA-TTGGGGTTTTACTGGGGCGGTAATTCTTCTAACAAGAATTGATAAAACACACTGAGTGAACTCACTTAACTTATTCTAAGTTACTTTAGGGATAACAGCGTAATTTTCTGCTAGAGTTCTTATCGACCAGAGAGTTTGCGACCTCGATGTTGAATTGAGACCCTGCTTAGAGCAGCATCTAAATAAAGGAAGACTGTTCGTCTTTTAAATTCTCAC????????????????????????????????????????????ACTGCATTGAGAATGTTAATTCGAACAGAGCTTGGGAGCCCTGGTAGATTTATTGGGGATGATCAGATTTACAATGTAATTGTCACTGCTCATGCTTTTGTTATAATCTTTTTTATAGTCATACCTGTTATAATTGGAGGTTTTGGGAATTGATTAGTTCCATTAATATTAGGAGCTCCTGATATAGCATTTCCTCGTATAAATAATATAAGGTTCTGACTTCTACCTCCATCTTTAACCTTACTTCTCAGAAGGGGACTGGTTGAAAGAGGAGTAGGAACAGGGTGAACTGTCTATCCCCCTCTTGCAAGGGGTATTGCACATAGAGGAGCTTCTGTTGATTTAGGAATTTTTTCCTTACATTTAGCAGGAGCTTCCTCTATTTTAGGAGCAGTAAATTTTATTACCACTTGTATCAATATACGTACATCAGGGATAACTTTAGATCGGATACCTTTATTCGTTTGGTCTGTCTTTATCACTGCCATCTTATTACTTCTTTCTTTACCTGTATTGGCAGGAGCAATTACTATGTTATTAACAGATCGAAATTTAAATACTTCTTTTTTTGACCCTAGAGGAGGGGGAGACCCAGTTCTTTATCAACATCTATTTTCTTCTTTCTACTATTCCATATATTGGTACAGATCTTGTTCAATGGCTTTGAGGAGGATTTGCAGTTGACGCTGCTACACTAACTCGATTCTTTTCATTCCATTTTCTTTTACCTTTTGTTATTGCAGCTATAGTGGTAATTCATATTTTATTTTTACACCAGACAGGTTCTTCTAACCCTTTAGGGGTAGAAAGCTCCCCTAATAAAATCCCATTTCATCCTTACTTTACTTTTAAAGATATATTTGGTTTTATTCTTATACTATTCTTTCTTATAATAGTGACCCTAATCTCTCCTTACGGCTTAGGAGACCCTGAAAACTTTAACCCTGCTAACCCACTAACGACCCCTCCT??????????????????????????????????????????????????????????????????????????????????????????????????????????????????????????????????????????????????????????????????????????????????????????????????????????????????????????????????????????????????????????????????????????????????????????????????????????????????????????????????????????????????????????????????????????????????????????????????????????????????????????????????????????????????????????????TCAAGACTGGTCAAGAAAACGTGCCCATCCTGAAGAAAGAGGTTAACGGTGACGCTTCGGAGGCTGCTCTTCTCAAGTGCGTGGAATTAGCTGTAGGAGACGTGAGGAAATGGAGAGCTAAGAACAAGAAAGTCTGTGAACTGCCTTTCAATTCCACCAACAAATATCAAGTATCTATTCACGAGACTGAGGACACCAACGACCCAAGGTACTTGTTGGTTATGAAGGGAGCCCCTGAAAGAATTCTCGAGAGATGCTCCACCATCTTCATTCACGGAGAAGAGAAACCCTTGGACGACGAAATGAGAGAAGCCTTCAACAACGCTTATTTGGAATTGGGAGGTTTGGGTGAACGTGTGCTCGGGTTCTGTGACTACATGCTGCCATCTGACAAATTCCCCGTCGGATACCCCTTCGACGCCGATTCCTGCAACTTCCCAGTTCACGGCCTGAGATTCGTTGGGCTTATGTCTATGATTGATCCCCCAAGAGCCGCTGTACCCG???????????????????????????????????????????CGAAAGTGAGTTCGTATCTCTCAAGCGGAACGAGAACTCTTTCTCTACGTTCGGCGACGTCGTTCGCCGTCCCTTCCTCGAGTCTGTCGGAGCTCCTCTCTTATTTCGGAGGCAGACA-TAAATCTTTTTAAAACCACCAAAAAAATGGGTCGCATTCGCCTTCCCTCTTTCTTT----ATTCGAGGTTTCGTTTTGCGCGTTTATCTCTTCGGAAGTGCTCGCTCGAACTCGTCCTCTTTTTCATTCCCTCTCT-ATTTCTGGAAATTCCACGAGCCCGTCGCCCGTTCCA-TCGGTTCGGGAAAGATGCCTGGAACGAAAGGAAATACTTAAAGAG--AAGGGTAGTGGAGAAGC---GAGTTAGAACGTGCACGTTTTTCGC-TTGAGGTTTCGCGTAACTACTTGCCTCGGGTTGTAAATGGAGGTTGGAAGGGTATACGTATGTAAATACATATGTATATTTGCGTATCCGGTGGAGGAAAGATGTGTCGGTCGAAGACGGGGATAAAATAAGGAGGTACTACGAAAGACTCGAGGGCGTTAACGAACGACGTCGGTGGCTAGGATCGAGTCAGTGTTCTAGCGATACCGAGAAATGATACTTGTTTGGTCTGATCCGATCGCCCTAGTAGTAGTCTGGGGCGTCTCCGGGGTGGTATTGGCGAGGTTGCCTTTGAATAGATTTTCATCGGATCTTCCTCCGTCTCTCACTACCCCCGTCGATAATAATTGCGGAGGCGTCCTCGTGTCTACGAACCAGGCTCGGCGCAAGACCGGGGCTCGTCGTCGCCCTCTCCTCGCTCTCATTTCGTTCTTCGGAGCGTTTTGACGCGGCGGAGCCGGCGGGCGAGTACCTTGAGCGTACTGGTTAGTACCCGAAAGATGGTGATCTATGCCTGGTTAGGACGAAGCCAGAGGAAACTCTGGTGGAGGTCCGCAGCGGTTCTGACGTGCAA
E3_HI16_10		??????????????????????????????????????????????????????????????????????????????????????????????????????????????????????????????????????????????????????????????????????????????????????????????????????????????????????????????????????????????????????????????????????????????????????????????????????????????????????????????????????????????????????????????????????????????????????????????????????????????????????????????????????????????????????????????????????????????????????????????????????????????????????????????????????????????????????????????????????????????????????????????????????????????????????????????????????????????????????????????????????????????????????????????????????????????????????????????????????????????????????????????????????????????????????????????????????????????????????????????????????????????????????????????????????????????????????????????????????????????????????????????????????????????????????????????????????????????????????????????????????ACTGCATTGAGAATGTTAATTCGAACAGAGCTTGGGAGCCCTGGTAGATTTATTGGGGATGATCAGATTTACAATGTAATTGTCACTGCTCATGCTTTTGTTATAATCTTTTTTATAGTCATACCTGTTATAATTGGAGGTTTTGGGAACTGATTAGTTCCATTAATATTAGGAGCTCCTGATATAGCATTTCCTCGTATAAATAATATAAGGTTCTGACTTCTACCTCCATCTTTAACCTTACTTCTCAGAAGGGGACTGGTTGAAAGAGGAGTAGGAACAGGGTGAACTGTCTATCCCCCTCTTGCAAGGGGTATTGCACATAGAGGAGCTTCTGTTGATTTAGGAATTTTTTCCTTACATTTAGCAGGAGCTTCCTCTATTTTAGGAGCAGTAAATTTTATTACCACTTGTATCAATATACGTACATCAGGGATAACTTTAGATCGGATACCTTTATTCGTTTGGTCTGTCTTTATCACTGCCATCTTATTACTTCTTTCTTTACCTGTATTGGCAGGAGCAATTACTATGTTATTAACAGATCGAAATTTAAATACTTCTTTTTTTGACCCTAGAGGAGGGGGAGACCCAGTTCTTTATCAACATCTATTT????????????????????????????????????????????????????????????????????????????????????????????????????????????????????????????????????????????????????????????????????????????????????????????????????????????????????????????????????????????????????????????????????????????????????????????????????????????????????????????????????????????????????????????????????????????????????????????????????????????????????????????????????????????????????????????????????????????????????????????????????????????????????????????????????????????????????????????????????????????????????????????????????????????????????????????????????????????????????????????????????????????????????????????????????????????????????????????????????????????????????????????????????????????????????????????????????????????????????????????????????????????????????????????????????????????????????????????????????????????????????????????????????????????????????????????????????????????????????????????????????????????????????????????????????????????????????????????????????????????????????????????????????????????????????????????????????????????????????????????????????????????????????????????????????????????????????????????????????????????????????????????????????????????????????????????????????????????????????????????????????????????????????????????????????????????????????????????????????????????????????????????????????????????????????????????????????????????????????????????????????????????????????????????????????????????????????????????????????????????????????????????????????????????????????????????????????????????????????????????????????????????????????????????????????????????????????????????????????????????????????????????????????????????????????????????????????????????????????????????????????????????????????????????????????????????????????????????????????????????????????????????????????????????????????????????????????????????????????????????????????????????????????????????????????????????????????????????????????????????????????????????????????????????????????????????????????????????????????????????????????????????????????????????????????????????????????????????????????????????????????????????????????????????????????????????????????????????????????????????????????????????????????????????????????????????????????????????????????
E3_HI16_11		??????????????????????????????????????????????????????????????????????????????????????????????????????????????????????????????????????????????????????????????????????????????????????????????????????????????????????????????????????????????????????????????????????????????????????????????????????????????????????????????????????????????????????????????????????????????????????????????????????????????????????????????????????????????????????????????????????????????????????????????????????????????????????????????????????????????????????????????????????????????????????????????????????????????????????????????????????????????????????????????????????????????????????????????????????????????????????????????????????????????????????????????????????????????????????????????????????????????????????????????????????????????????????????????????????????????????????????????????????????????????????????????????????????????????????????????????????????????????????????????????????ACTGCATTGAGAATGTTAATTCGAACAGAGCTTGGGAGCCCTGGTAGATTTATTGGGGATGATCAGATTTACAATGTAATTGTCACTGCTCATGCTTTTGTTATAATCTTTTTTATAGTCATACCTGTTATAATTGGAGGTTTTGGGAACTGATTAGTTCCATTAATATTAGGAGCTCCTGATATAGCATTTCCTCGTATAAATAATATAAGGTTCTGACTTCTACCTCCATCTTTAACCTTACTTCTCAGAAGGGGACTGGTTGAAAGAGGAGTAGGAACAGGGTGAACTGTCTATCCCCCTCTTGCAAGGGGTATTGCACATAGAGGAGCTTCTGTTGACTTAGGAATTTTTTCCTTACATTTAGCAGGAGCTTCCTCTATTTTAGGAGCAGTAAATTTTATTACCACTTGTATCAATATACGTACATCAGGGATAACTTTAGATCGGATACCTTTATTCGTTTGGTCTGTCTTTATCACTGCCATCTTATTACTTCTTTCTTTACCTGTATTGGCAGGAGCAATTACTATGTTATTAACAGATCGAAATTTAAATACTTCTTTTTTTGACCCTAGAGGAGGGGGAGACCCAGTTCTTTATCAACATCTATTT????????????????????????????????????????????????????????????????????????????????????????????????????????????????????????????????????????????????????????????????????????????????????????????????????????????????????????????????????????????????????????????????????????????????????????????????????????????????????????????????????????????????????????????????????????????????????????????????????????????????????????????????????????????????????????????????????????????????????????????????????????????????????????????????????????????????????????????????????????????????????????????????????????????????????????????????????????????????????????????????????????????????????????????????????????????????????????????????????????????????????????????????????????????????????????????????????????????????????????????????????????????????????????????????????????????????????????????????????????????????????????????????????????????????????????????????????????????????????????????????????????????????????????????????????????????????????????????????????????????????????????????????????????????????????????????????????????????????????????????????????????????????????????????????????????????????????????????????????????????????????????????????????????????????????????????????????????????????????????????????????????????????????????????????????????????????????????????????????????????????????????????????????????????????????????????????????????????????????????????????????????????????????????????????????????????????????????????????????????????????????????????????????????????????????????????????????????????????????????????????????????????????????????????????????????????????????????????????????????????????????????????????????????????????????????????????????????????????????????????????????????????????????????????????????????????????????????????????????????????????????????????????????????????????????????????????????????????????????????????????????????????????????????????????????????????????????????????????????????????????????????????????????????????????????????????????????????????????????????????????????????????????????????????????????????????????????????????????????????????????????????????????????????????????????????????????????????????????????????????????????????????????????????????????????????????????????????????????????
E3_HI16_2		??????????????????????????????????????????????????????????????????????????????????????????????????????????????????????????????????????????????????????????????????????????????????????????????????????????????????????????????????????????????????????????????????????????????????????????????????????????????????????????????????????????????????????????????????????????????????????????????????????????????????????????????????????????????????????????????????????????????????????????????????????????????????????????????????????????????????????????????????????????????????????????????????????????????????????????????????????????????????????????????????????????????????????????????????????????????????????????????????????????????????????????????????????????????????????????????????????????????????????????????????????????????????????????????????????????????????????????????????????????????????????????????????????????????????????????????????????????????????????????????????????ACTGCATTGAGAATGTTAATTCGAACAGAGCTTGGGAGCCCTGGTAGATTTATTGGGGATGATCAGATTTACAATGTAATTGTCACTGCTCATGCTTTTGTTATAATCTTTTTTATAGTCATACCTGTTATAATTGGAGGTTTTGGGAACTGATTAGTTCCATTAATATTAGGAGCTCCTGATATAGCATTTCCTCGTATAAATAATATAAGGTTCTGACTTCTACCTCCATCTTTAACCTTACTTCTCAGAAGGGGACTGGTTGAAAGAGGAGTAGGAACAGGGTGAACTGTCTATCCCCCTCTTGCAAGGGGTATTGCACATAGAGGAGCTTCTGTTGACTTAGGAATTTTTTCCTTACATTTAGCAGGAGCTTCCTCTATTTTAGGAGCAGTAAATTTTATTACCACTTGTATCAATATACGTACATCAGGGATAACTTTAGATCGGATACCTTTATTCGTTTGGTCTGTCTTTATCACTGCCATCTTATTACTTCTTTCTTTACCTGTATTGGCAGGAGCAATTACTATGTTATTAACAGATCGAAATTTAAATACTTCTTTTTTTGACCCTAGAGGAGGGGGAGACCCAGTTCTTTATCAACATCTATTT????????????????????????????????????????????????????????????????????????????????????????????????????????????????????????????????????????????????????????????????????????????????????????????????????????????????????????????????????????????????????????????????????????????????????????????????????????????????????????????????????????????????????????????????????????????????????????????????????????????????????????????????????????????????????????????????????????????????????????????????????????????????????????????????????????????????????????????????????????????????????????????????????????????????????????????????????????????????????????????????????????????????????????????????????????????????????????????????????????????????????????????????????????????????????????????????????????????????????????????????????????????????????????????????????????????????????????????????????????????????????????????????????????????????????????????????????????????????????????????????????????????????????????????????????????????????????????????????????????????????????????????????????????????????????????????????????????????????????????????????????????????????????????????????????????????????????????????????????????????????????????????????????????????????????????????????????????????????????????????????????????????????????????????????????????????????????????????????????????????????????????????????????????????????????????????????????????????????????????????????????????????????????????????????????????????????????????????????????????????????????????????????????????????????????????????????????????????????????????????????????????????????????????????????????????????????????????????????????????????????????????????????????????????????????????????????????????????????????????????????????????????????????????????????????????????????????????????????????????????????????????????????????????????????????????????????????????????????????????????????????????????????????????????????????????????????????????????????????????????????????????????????????????????????????????????????????????????????????????????????????????????????????????????????????????????????????????????????????????????????????????????????????????????????????????????????????????????????????????????????????????????????????????????????????????????????????????????????????
E3_HI16_3		??????????????????????????????????????????????????????????????????????????????????????????????????????????????????????????????????????????????????????????????????????????????????????????????????????????????????????????????????????????????????????????????????????????????????????????????????????????????????????????????????????????????????????????????????????????????????????????????????????????????????????????????????????????????????????????????????????????????????????????????????????????????????????????????????????????????????????????????????????????????????????????????????????????????????????????????????????????????????????????????????????????????????????????????????????????????????????????????????????????????????????????????????????????????????????????????????????????????????????????????????????????????????????????????????????????????????????????????????????????????????????????????????????????????????????????????????????????????????????????????????????ACTGCATTGAGAATGTTAATTCGAACAGAGCTTGGGAGCCCTGGTAGATTTATTGGGGATGATCAGATTTACAATGTAATTGTCACTGCTCATGCTTTTGTTATAATCTTTTTTATAGTCATACCTGTTATAATTGGAGGTTTTGGGAACTGATTAGTTCCATTAATATTAGGAGCTCCTGATATAGCATTTCCTCGTATAAATAATATAAGGTTCTGACTTCTACCTCCATCTTTAACCTTACTTCTCAGAAGGGGACTGGTTGAAAGAGGAGTAGGAACAGGGTGAACTGTCTATCCCCCTCTTGCAAGGGGTATTGCACATAGAGGAGCTTCTGTTGATTTAGGAATTTTTTCCTTACATTTAGCAGGAGCTTCCTCTATTTTAGGAGCAGTAAATTTTATTACCACTTGTATCAATATACGTACATCAGGGATAACTTTAGATCGGATACCTTTATTCGTTTGGTCTGTCTTTATCACTGCCATCTTATTACTTCTTTCTTTACCTGTATTGGCAGGAGCAATTACTATGTTATTAACAGATCGAAATTTAAATACTTCTTTTTTTGACCCTAGAGGAGGGGGAGACCCAGTTCTTTATCAACATCTATTT????????????????????????????????????????????????????????????????????????????????????????????????????????????????????????????????????????????????????????????????????????????????????????????????????????????????????????????????????????????????????????????????????????????????????????????????????????????????????????????????????????????????????????????????????????????????????????????????????????????????????????????????????????????????????????????????????????????????????????????????????????????????????????????????????????????????????????????????????????????????????????????????????????????????????????????????????????????????????????????????????????????????????????????????????????????????????????????????????????????????????????????????????????????????????????????????????????????????????????????????????????????????????????????????????????????????????????????????????????????????????????????????????????????????????????????????????????????????????????????????????????????????????????????????????????????????????????????????????????????????????????????????????????????????????????????????????????????????????????????????????????????????????????????????????????????????????????????????????????????????????????????????????????????????????????????????????????????????????????????????????????????????????????????????????????????????????????????????????CGAAAGTGAGTTCGTATCTCTCAAGCGGAACGAGAACTCTTTCTCTACGTTCGGCGACGTCGTTCGCCGTCCCTTCCTCGAGTCTGTCGGAGCTCCTCTCTTATTTCGGAGGCAGACA-TAAATCTTTTTAAAACCACCAAAAAAATGGGTCGCATTCGCCTTCCCTCTTTCTTT----ATTCGAGGTTTCGTTTTGCGCGTTTATCTCTTCGGAAGTGCTCGCTCGAACTCGTCCTCTTTTTCATTCCCTCTCT-ATTTCTGGAAATTCCACGAGCCCGTCGCCCGTTCCA-TCGGTTCGGGAAAGATGCCTGGAACGAAAGGAAATACTTAAAGAG--AAGGGTAGTGGAGAAGC---GAGTTAGAACGTGCACGTTTTTCGC-TTGAGGTTTCGCGTAACTACTTGCCTCGGGTTGTAAATGGAGGTTGGAAGGGTATACGTATGTAAATACATATGTATATTTGCGTATCCGGTGGAGGAAAGATGTGTCGGTCGAAGACGGGGATAAAATAAGGAGGTACTACGAAAGACTCGAGGGCGTTAACGAACGACGTCGGTGGCTAGGATCGAGTCAGTGTTCTAGCGATACCGAGAAATGATACTTGTTTGGTCTGATCCGATCGCCCTAGTAGTAGTCTGGGGCGTCTCCGGGGTGGTATTGGCGAGGTTGCCTTTGAATAGATTTTCATCGGATCTTCCTCCGTCTCTCACTACCCCCGTCGATAATAATTGCGGAGGCGTCCTCGTGTCTACGAACCAGGCTCGGCGCAAGACCGGGGCTCGTCGTCGCCCTCTCCTCGCTCTCATTTCGTTCTTCGGAGCGTTTTGACGCGGCGGAGCCGGCGGGCGAGTACCTTGAGCGTACTGGTTAGTACCCGAAAGATGGTGATCTATGCCTGGTTAGGACGAAGCCAGAGGAAACTCTGGTGGAGGTCCGCAGCGGTTCTGACGTGCAA
E3_HI16_4		??????????????????????????????????????????????????????????????????????????????????????????????????????????????????????????????????????????????????????????????????????????????????????????????????????????????????????????????????????????????????????????????????????????????????????????????????????????????????????????????????????????????????????????????????????????????????????????????????????????????????????????????????????????????????????????????????????????????????????????????????????????????????????????????????????????????????????????????????????????????????????????????????????????????????????????????????????????????????????????????????????????????????????????????????????????????????????????????????????????????????????????????????????????????????????????????????????????????????????????????????????????????????????????????????????????????????????????????????????????????????????????????????????????????????????????????????????????????????????????????????????ACTGCATTGAGAATGTTAATTCGAACAGAGCTTGGGAGCCCTGGTAGATTTATTGGGGATGATCAGATTTACAATGTAATTGTCACTGCTCATGCTTTTGTTATAATCTTTTTTATAGTCATACCTGTTATAATTGGAGGTTTTGGGAACTGATTAGTTCCATTAATATTAGGAGCTCCTGATATAGCATTTCCTCGTATAAATAATATAAGGTTCTGACTTCTACCTCCATCTTTAACCTTACTTCTCAGAAGGGGACTGGTTGAAAGAGGAGTAGGAACAGGGTGAACTGTCTATCCCCCTCTTGCAAGGGGTATTGCACATAGAGGAGCTTCTGTTGACTTAGGAATTTTTTCCTTACATTTAGCAGGAGCTTCCTCTATTTTAGGAGCAGTAAATTTTATTACCACTTGTATCAATATACGTACATCAGGGATAACTTTAGATCGGATACCTTTATTCGTTTGGTCTGTCTTTATCACTGCCATCTTATTACTTCTTTCTTTACCTGTATTGGCAGGAGCAATTACTATGTTATTAACAGATCGAAATTTAAATACTTCTTTTTTTGACCCTAGAGGAGGGGGAGACCCAG????????????????????????????????????????????????????????????????????????????????????????????????????????????????????????????????????????????????????????????????????????????????????????????????????????????????????????????????????????????????????????????????????????????????????????????????????????????????????????????????????????????????????????????????????????????????????????????????????????????????????????????????????????????????????????????????????????????????????????????????????????????????????????????????????????????????????????????????????????????????????????????????????????????????????????????????????????????????????????????????????????????????????????????????????????????????????????????????????????????????????????????????????????????????????????????????????????????????????????????????????????????????????????????????????????????????????????????????????????????????????????????????????????????????????????????????????????????????????????????????????????????????????????????????????????????????????????????????????????????????????????????????????????????????????????????????????????????????????????????????????????????????????????????????????????????????????????????????????????????????????????????????????????????????????????????????????????????????????????????????????????????????????????????????????????????????????????????????????????????????????????CGAAAGTGAGTTCGTATCTCTCAAGCGGAACGAGAACTCTTTCTCTACGTTCGGCGACGTCGTTCGCCGTCCCTTCCTCGAGTCTGTCGGAGCTCCTCTCTTATTTCGGAGGCAGACA-TAAATCTTTTTAAAACCACCAAAAAAATGGGTCGCATTCGCCTTCCCTCTTTCTTT----ATTCGAGGTTTCGTTTTGCGCGTTTATCTCTTCGGAAGTGCTCGCTCGAACTCGTCCTCTTTTTCATTCCCTCTCT-ATTTCTGGAAATTCCACGAGCCCGTCGCCCGTTCCA-TCGGTTCGGGAAAGATGCCTGGAACGAAAGGAAATACTTAAAGAG--AAGGGTAGTGGAGAAGC---GAGTTAGAACGTGCACGTTTTTCGC-TTGAGGTTTCGCGTAACTACTTGCCTCGGGTTGTAAATGGAGGTTGGAAGGGTATACGTATGTAAATACATATGTATATTTGCGTATCCGGTGGAGGAAAGATGTGTCGGTCGAAGACGGGGATAAAATAAGGAGGTACTACGAAAGACTCGAGGGCGTTAACGAACGACGTCGGTGGCTAGGATCGAGTCAGTGTTCTAGCGATACCGAGAAATGATACTTGTTTGGTCTGATCCGATCGCCCTAGTAGTAGTCTGGGGCGTCTCCGGGGTGGTATTGGCGAGGTTGCCTTTGAATAGATTTTCATCGGATCTTCCTCCGTCTCTCACTACCCCCGTCGATAATAATTGCGGAGGCGTCCTCGTGTCTACGAACCAGGCTCGGCGCAAGACCGGGGCTCGTCGTCGCCCTCTCCTCGCTCTCATTTCGTTCTTCGGAGCGTTTTGACGCGGCGGAGCCGGCGGGCGAGTACCTTGAGCGTACTGGTTAGTACCCGAAAGATGGTGATCTATGCCTGGTTAGGACGAAGCCAGAGGAAACTCTGGTGGAGGTCCGCAGCGGTTCTGACGTGCAA
E3_HI16_6		??????????????????????????????????????????????????????????????????????????????????????????????????????????????????????????????????????????????????????????????????????????????????????????????????????????????????????????????????????????????????????????????????????????????????????????????????????????????????????????????????????????????????????????????????????????????????????????????????????????????????????????????????????????????????????????????????????????????????????????????????????????????????????????????????????????????????????????????????????????????????????????????????????????????????????????????????????????????????????????????????????????????????????????????????????????????????????????????????????????????????????????????????????????????????????????????????????????????????????????????????????????????????????????????????????????????????????????????????????????????????????????????????????????????????????????????????????????????????????????????????????ACTGCATTGAGAATGTTAATTCGAACAGAGCTTGGGAGCCCTGGTAGATTTATTGGGGATGATCAGATTTACAATGTAATTGTCACTGCTCATGCTTTTGTTATAATCTTTTTTATAGTCATACCTGTTATAATTGGAGGTTTTGGGAACTGATTAGTTCCATTAATATTAGGAGCTCCTGATATAGCATTTCCTCGTATAAATAATATAAGGTTCTGACTTCTACCTCCATCTTTAACCTTACTTCTCAGAAGGGGACTGGTTGAAAGAGGAGTAGGAACAGGGTGAACTGTCTATCCCCCTCTTGCAAGGGGTATTGCACATAGAGGAGCTTCTGTTGATTTAGGAATTTTTTCCTTACATTTAGCAGGAGCTTCCTCTATTTTAGGAGCAGTAAATTTTATTACCACTTGTATCAATATACGTACATCAGGGATAACTTTAGATCGGATACCTTTATTCGTTTGGTCTGTCTTTATCACTGCCATCTTATTACTTCTTTCTTTACCTGTATTGGCAGGAGCAATTACTATGTTATTAACAGATCGAAATTTAAATACTTCTTTTTTTGACCCTAGAGGAGGGGGAGACCCAGTTCTTTATCAACATCTATTT????????????????????????????????????????????????????????????????????????????????????????????????????????????????????????????????????????????????????????????????????????????????????????????????????????????????????????????????????????????????????????????????????????????????????????????????????????????????????????????????????????????????????????????????????????????????????????????????????????????????????????????????????????????????????????????????????????????????????????????????????????????????????????????????????????????????????????????????????????????????????????????????????????????????????????????????????????????????????????????????????????????????????????????????????????????????????????????????????????????????????????????????????????????????????????????????????????????????????????????????????????????????????????????????????????????????????????????????????????????????????????????????????????????????????????????????????????????????????????????????????????????????????????????????????????????????????????????????????????????????????????????????????????????????????????????????????????????????????????????????????????????????????????????????????????????????????????????????????????????????????????????????????????????????????????????????????????????????????????????????????????????????????????????????????????????????????????????????????CGAAAGTGAGTTCGTATCTCTCAAGCGGAACGAGAACTCTTTCTCTACGTTCGGCGACGTCGTTCGCCGTCCCTTCCTCGAGTCTGTCGGAGCTCCTCTCTTATTTCGGAGGCAGACA-TAAATCTTTTTAAAACCACCAAAAAAATGGGTCGCATTCGCCTTCCCTCTTTCTTT----ATTCGAGGTTTCGTTTTGCGCGTTTATCTCTTCGGAAGTGCTCGCTCGAACTCGTCCTCTTTTTCATTCCCTCTCT-ATTTCTGGAAATTCCACGAGCCCGTCGCCCGTTCCA-TCGGTTCGGGAAAGATGCCTGGAACGAAAGGAAATACTTAAAGAG--AAGGGTAGTGGAGAAGC---GAGTTAGAACGTGCACGTTTTTCGC-TTGAGGTTTCGCGTAACTACTTGCCTCGGGTTGTAAATGGAGGTTGGAAGGGTATACGTATGTAAATACATATGTATATTTGCGTATCCGGTGGAGGAAAGATGTGTCGGTCGAAGACGGGGATAAAATAAGGAGGTACTACGAAAGACTCGAGGGCGTTAACGAACGACGTCGGTGGCTAGGATCGAGTCAGTGTTCTAGCGATACCGAGAAATGATACTTGTTTGGTCTGATCCGATCGCCCTAGTAGTAGTCTGGGGCGTCTCCGGGGTGGTATTGGCGAGGTTGCCTTTGAATAGATTTTCATCGGATCTTCCTCCGTCTCTCACTACCCCCGTCGATAATAATTGCGGAGGCGTCCTCGTGTCTACGAACCAGGCTCGGCGCAAGACCGGGGCTCGTCGTCGCCCTCTCCTCGCTCTCATTTCGTTCTTCGGAGCGTTTTGACGCGGCGGAGCCGGCGGGCGAGTACCTTGAGCGTACTGGTTAGTACCCGAAAGATGGTGATCTATGCCTGGTTAGGACGAAGCCAGAGGAAACTCTGGTGGAGGTCCGCAGCGGTTCTGACGTGCAA
E3_HI16_7		??????????????????????????????????????????????????????????????????????????????????????????????????????????????????????????????????????????????????????????????????????????????????????????????????????????????????????????????????????????????????????????????????????????????????????????????????????????????????????????????????????????????????????????????????????????????????????????????????????????????????????????????????????????????????????????????????????????????????????????????????????????????????????????????????????????????????????????????????????????????????????????????????????????????????????????????????????????????????????????????????????????????????????????????????????????????????????????????????????????????????????????????????????????????????????????????????????????????????????????????????????????????????????????????????????????????????????????????????????????????????????????????????????????????????????????????????????????????????????????????????????ACTGCATTGAGAATGTTAATTCGAACAGAGCTTGGGAGCCCTGGTAGATTTATTGGGGATGATCAGATTTACAATGTAATTGTCACTGCTCATGCTTTTGTTATAATCTTTTTTATAGTCATACCTGTTATAATTGGAGGTTTTGGGAACTGATTAGTTCCATTAATATTAGGAGCTCCTGATATAGCATTTCCTCGTATAAATAATATAAGGTTCTGACTTCTACCTCCATCTTTAACCTTACTTCTCAGAAGGGGACTGGTTGAAAGAGGAGTAGGAACAGGGTGAACTGTCTATCCCCCTCTTGCAAGGGGTATTGCACATAGAGGAGCTTCTGTTGATTTAGGAATTTTTTCCTTACATTTAGCAGGAGCTTCCTCTATTTTAGGAGCAGTAAATTTTATTACCACTTGTATCAATATACGTACATCAGGGATAACTTTAGATCGGATACCTTTATTCGTTTGGTCTGTCTTTATCACTGCCATCTTATTACTTCTTTCTTTACCTGTATTGGCAGGAGCAATTACTATGTTATTAACAGATCGAAATTTAAATACTTCTTTTTTTGACCCTAGAGGAGGGGGAGACCCAGTTCTTTATCAACATCTATTT????????????????????????????????????????????????????????????????????????????????????????????????????????????????????????????????????????????????????????????????????????????????????????????????????????????????????????????????????????????????????????????????????????????????????????????????????????????????????????????????????????????????????????????????????????????????????????????????????????????????????????????????????????????????????????????????????????????????????????????????????????????????????????????????????????????????????????????????????????????????????????????????????????????????????????????????????????????????????????????????????????????????????????????????????????????????????????????????????????????????????????????????????????????????????????????????????????????????????????????????????????????????????????????????????????????????????????????????????????????????????????????????????????????????????????????????????????????????????????????????????????????????????????????????????????????????????????????????????????????????????????????????????????????????????????????????????????????????????????????????????????????????????????????????????????????????????????????????????????????????????????????????????????????????????????????????????????????????????????????????????????????????????????????????????????????????????????????????????????????????????????????????????????????????????????????????????????????????????????????????????????????????????????????????????????????????????????????????????????????????????????????????????????????????????????????????????????????????????????????????????????????????????????????????????????????????????????????????????????????????????????????????????????????????????????????????????????????????????????????????????????????????????????????????????????????????????????????????????????????????????????????????????????????????????????????????????????????????????????????????????????????????????????????????????????????????????????????????????????????????????????????????????????????????????????????????????????????????????????????????????????????????????????????????????????????????????????????????????????????????????????????????????????????????????????????????????????????????????????????????????????????????????????????????????????????????????????????????????
E4_HI8_1		??????????????????????????????????????????????????????????????????????????????????????????????????????????????????????????????????????????????????????????????????????????????????????????????????????????????????????????????????????????????????????????????????????????????????????????????????????????????????????????????????????????????????????????????????????????????????????????????????????????????????????????????????????????????????????????????????????????????????????????????????????????????????????????????????????????????????????????????????????????????????????????????????????????????????????????????????????????????????????????????????????????????????????????????????????????????????????????????????????????????????????????????????????????????????????????????????????????????????????????????????????????????????????????????????????????????????????????????????????????????????????????????????????????????????????????????????????????????????????????????????????ACTGCATTGAGAATGTTAATTCGAACAGAGCTTGGGAGCCCTGGTAGATTTATTGGGGATGATCAGATTTACAATGTAATTGTCACTGCTCATGCTTTTGTTATAATCTTTTTTATAGTCATACCTGTTATAATTGGAGGTTTTGGGAACTGATTAGTTCCATTAATATTAGGAGCTCCTGATATAGCATTTCCTCGTATAAATAATATAAGGTTCTGACTTCTACCTCCATCTTTAACCTTACTTCTCAGAAGGGGACTGGTTGAAAGAGGAGTAGGAACAGGGTGAACTGTCTATCCCCCTCTTGCAAGGGGTATTGCACATAGAGGAGCTTCTGTTGATTTAGGAATTTTTTCCTTACATTTAGCAGGAGCTTCCTCTATTTTAGGAGCAGTAAATTTTATTACCACTTGTATCAATATACGTACATCAGGGATAACTTTAGATCGGATACCTTTATTCGTTTGGTCTGTCTTTATCACTGCCATCTTATTACTTCTTTCTTTACCTGTATTGGCAGGAGCAATTACTATGTTATTAACAGATCGAAATTTAAATACTTCTTTTTTTGACCCTAGAGGAGGGGGAGACCCAGTTCTTTATCAACATCTATTT????????????????????????????????????????????????????????????????????????????????????????????????????????????????????????????????????????????????????????????????????????????????????????????????????????????????????????????????????????????????????????????????????????????????????????????????????????????????????????????????????????????????????????????????????????????????????????????????????????????????????????????????????????????????????????????????????????????????????????????????????????????????????????????????????????????????????????????????????????????????????????????????????????????????????????????????????????????????????????????????????????????????????????????????????????????????????????????????????????????????????????????????????????????????????????????????????????????????????????????????????????????????????????????????????????????????????????????????????????????????????????????????????????????????????????????????????????????????????????????????????????????????????????????????????????????????????????????????????????????????????????????????????????????????????????????????????????????????????????????????????????????????????????????????????????????????????????????????????????????????????????????????????????????????????????????????????????????????????????????????????????????????????????????????????????????????????????????????????????????????????????????????????????????????????????????????????????????????????????????????????????????????????????????????????????????????????????????????????????????????????????????????????????????????????????????????????????????????????????????????????????????????????????????????????????????????????????????????????????????????????????????????????????????????????????????????????????????????????????????????????????????????????????????????????????????????????????????????????????????????????????????????????????????????????????????????????????????????????????????????????????????????????????????????????????????????????????????????????????????????????????????????????????????????????????????????????????????????????????????????????????????????????????????????????????????????????????????????????????????????????????????????????????????????????????????????????????????????????????????????????????????????????????????????????????????????????????????????????
E4_HI8_2		TTTGAGCTAAGAATCTAAATAAAGCAAGATTACTACTAAATATTTTAGTTTTAGGTAAAATTTAAACCTAAATTTATTTATATAGTTAAATTTCAAATCTTGAGAGATAAACAAGG-ATTAGATACCCTTCTATACTTGAGGCCTTTAAGCAGGGTAGTAACTAGTTATGTTCTTCAAACCCAAAGGATTTGGCGGTGTTCTATAAAATTAGAGGAACCTGTAAAATAATCGAAATTACGCGCTAAATCTTACCAAAGCTAGGCTTGTATACCGTCGTCTGGGTAGTTCTAAAAAGACCTACCTAGCTGAGATATATCTATGGCAGATCAAGGTGCAGCTTGCTTTGGATGTTATGGGTTACAATCTAAATATAGTTAGATAACCTCTGAAATAGGATTTAATAGTAATTTAAGTTTAATACACTAAAATAAAATTTCCATAGAGCATGTACATATCGCCCGTCACTCTCATCTTCTCGCTTACTAACTAAACAGTAGGTAGATTCTGCCCAATGAAACTTAAATGGCCGCAGTATCCTGACTGTGCTAAGGTAGCATAATAATTTGCCTTTTAATTGAGGGCTAGTATGAATGAACTGACGAAGAGAAAATTGTCTCTATACTTTATATCTATGTAAAAAAGCCTAGATACTGTAGGGGGACGATAAGACCCTAAAAGCTTTACCCTTAAAGCTTTTAAAAATA-TTGGGGTTTTACTGGGGCGGTAATTCTTCTAACAAGAATTGATAAAACACACTGAGTGAACTCACTTAACTTATTCTAAGTTACTTTAGGGATAACAGCGTAATTTTCTGCTAGAGTTCTTATCGACCAGAGAGTTTGCGACCTCGATGTTGAATTGAGACCCTGCTTAGAGCAGCATCTAAATAAAGGAAGACTGTTCGTCTTTTAAATTCTCACA???????????????????????????????????????????ACTGCATTGAGAATGTTAATTCGAACAGAGCTTGGGAGCCCTGGTAGATTTATTGGGGATGATCAGATTTACAATGTAATTGTCACTGCTCATGCTTTTGTTATAATCTTTTTTATAGTCATACCTGTTATAATTGGAGGTTTTGGGAACTGATTAGTTCCATTAATATTAGGAGCTCCTGATATAGCATTTCCTCGTATAAATAATATAAGGTTCTGACTTCTACCTCCATCTTTAACCTTACTTCTCAGAAGGGGACTGGTTGAAAGAGGAGTAGGAACAGGGTGAACTGTCTATCCCCCTCTTGCAAGGGGTATTGCACATAGAGGAGCTTCTGTTGATTTAGGAATTTTTTCCTTACATTTAGCAGGAGCTTCCTCTATTTTAGGAGCAGTAAATTTTATTACCACTTGTATCAATATACGTACATCAGGGATAACTTTAGATCGGATACCTTTATTCGTTTGGTCTGTCTTTATCACTGCCATCTTATTACTTCTTTCTTTACCTGTATTGGCAGGAGCAATTACTATGTTATTAACAGATCGAAATTTAAATACTTCTTTTTTTGACCCTAGAGGAGGGGGAGACCCAGTTCTTTATCAACATCTATTT?????????????????????????????????????????????????????????????????????????????????????????????????????????????????????????????????????????????????????????????????????????????????????????????????????????????????????????????????????????????????????????????????????????????????????????????????????????????????????????????????????????????????????????????????????????????????????????????????????????????????????????????????????????????????????????????????????????????????????????????????????????????????????????????????????????????????????????????????????????????????????????????????????????????????????????????????????????????????????????????????????????????????????????????????????????????????????????????????????????????????????????????????????????????????????????????????????????????????????????????????TCAAGACTGGTCAAGAAAACGTGCCCATCCTGAAGAAAGAGGTTAACGGTGACGCTTCGGAGGCTGCTCTTCTCAAGTGCGTGGAATTAGCTGTAGGAGACGTGAGGAAATGGAGAGCTAAGAACAAGAAAGTCTGTGAACTGCCTTTCAATTCCACCAACAAATATCAAGTATCTATTCACGAGACTGAGGACACCAACGACCCAAGGTACTTGTTGGTTATGAAGGGAGCCCCTGAAAGAATTCTCGAGAGATGCTCCACCATCTTCATTCACGGAGAAGAGAAACCCTTGGACGACGAAATGAGAGAAGCCTTCAACAACGCTTATTTGGAATTGGGAGGTTTGGGTGAACGTGTGCTCGGGTTCTGTGACTACATGCTGCCATCTGACAAATTCCCCGTCGGATACCCCTTCGACGCCGATTCCTGCAACTTCCCAGTTCACGGCCTGAGATTCGTTGGGCTTATGTCTATGATTGATCCCCCAAGAGCCGCTGTACCCG???????????????????????????????????????????CGAAAGTGAGTTCGTATCTCTCAAGCGGAACGAGAACTCTTTCTCTACGTTCGGCGACGTCGTTCGCCGTCCCTTCCTCGAGTCTGTCGGAGCTCCTCTCTTATTTCGGAGGCAGACA-TAAATCTTTTTAAAACCACCAAAAAAATGGGTCGCATTCGCCTTCCCTCTTTCTTT----ATTCGAGGTTTCGTTTTGCGCGTTTATCTCTTCGGAAGTGCTCGCTCGAACTCGTCCTCTTTTTCATTCCCTCTCT-ATTTCTGGAAATTCCACGAGCCCGTCGCCCGTTCCA-TCGGTTCGGGAAAGATGCCTGGAACGAAAGGAAATACTTAAAGAG--AAGGGTAGTGGAGAAGC---GAGTTAGAACGTGCACGTTTTTCGC-TTGAGGTTTCGCGTAACTACTTGCCTCGGGTTGTAAATGGAGGTTGGAAGGGTATACGTATGTAAATACATATGTATATTTGCGTATCCGGTGGAGGAAAGATGTGTCGGTCGAAGACGGGGATAAAATAAGGAGGTACTACGAAAGACTCGAGGGCGTTAACGAACGACGTCGGTGGCTAGGATCGAGTCAGTGTTCTAGCGACACCGAGAAATGATACTTGTTTGGTCTGATCCGATCGCCCTAGTAGTAGTCTGGGGCGTCTCCGGGGTGGTATTGGCGAGGTTGCCTTTGAATAGATTTTCATCGGATCTTCCTCCGTCTCTCACTACCCCCGTCGATAATAATTGCGGAGGCGTCCTCGTGTCTACGAACCAGGCTCGGCGCAAGACCGGGGCTCGTCGTCGCCCTCTCCTCGCTCTCATTTCGTTCTTCGGAGCGTTTTGACGCGGCGGAGCCGGCGGGCGAGTACCTTGAGCGTACTGGTTAGTACCCGAAAGATGGTGATCTATGCCTGGTTAGGACGAAGCCAGAGGAAACTCTGGTGGAGGTCCGCAGCGGTTCTGACGTGCAA
E4_HI8_3		??????????????????????????????????????????????????????????????????????????????????????????????????????????????????????????????????????????????????????????????????????????????????????????????????????????????????????????????????????????????????????????????????????????????????????????????????????????????????????????????????????????????????????????????????????????????????????????????????????????????????????????????????????????????????????????????????????????????????????????????????????????????????????????????????????????????????????????????????????????????????????????????????????????????????????????????????????????????????????????????????????????????????????????????????????????????????????????????????????????????????????????????????????????????????????????????????????????????????????????????????????????????????????????????????????????????????????????????????????????????????????????????????????????????????????????????????????????????????????????????????????ACTGCATTGAGAATGTTAATTCGAACAGAGCTTGGGAGCCCTGGTAGATTTATTGGGGATGATCAGATTTACAATGTAATTGTCACTGCTCATGCTTTTGTTATAATCTTTTTTATAGTCATACCTGTTATAATTGGAGGTTTTGGGAACTGATTAGTTCCATTAATATTAGGAGCTCCTGATATAGCATTTCCTCGTATAAATAATATAAGGTTCTGACTTTTACCTCCATCTTTAACCTTACTTCTCAGAAGGGGACTGGTTGAAAGAGGAGTAGGAACAGGGTGAACTGTCTATCCCCCTCTTGCAAGGGGTATTGCACATAGAGGAGCTTCTGTTGATTTAGGAATTTTTTCCTTACATTTAGCAGGAGCTTCCTCTATTTTAGGAGCAGTAAATTTTATTACCACTTGTATCAATATACGTACATCAGGGATAACTTTAGATCGGATACCTTTATTCGTTTGGTCTGTCTTTATCACTGCCATCTTATTACTTCTTTCTTTACCTGTATTGGCAGGAGCAATTACTATGTTATTAACAGATCGAAATTTAAATACTTCTTTTTTTGACCCTAGAGGAGGGGGAGACCCAGTTCTTTATCAACATCTATTT????????????????????????????????????????????????????????????????????????????????????????????????????????????????????????????????????????????????????????????????????????????????????????????????????????????????????????????????????????????????????????????????????????????????????????????????????????????????????????????????????????????????????????????????????????????????????????????????????????????????????????????????????????????????????????????????????????????????????????????????????????????????????????????????????????????????????????????????????????????????????????????????????????????????????????????????????????????????????????????????????????????????????????????????????????????????????????????????????????????????????????????????????????????????????????????????????????????????????????????????????????????????????????????????????????????????????????????????????????????????????????????????????????????????????????????????????????????????????????????????????????????????????????????????????????????????????????????????????????????????????????????????????????????????????????????????????????????????????????????????????????????????????????????????????????????????????????????????????????????????????????????????????????????????????????????????????????????????????????????????????????????????????????????????????????????????????????????????????CGAAAGTGAGTTCGTATCTCTCAAGCGGAACGAGAACTCTTTCTCTACGTTCGGCGACGTCGTTCGCCGACCCTTCCTCGAGTCTGTCGGAGCTCCTCTCTTATTTCGGAGGCAGACA-TAAATCTTTTTAAAACCACCAAAAAAATGGGTCGCATTCGCCTTCCCTCTTTCTTT----ATTCGAGGTTTCGTTTTGCGCGTTTATCTCTTCGGAAGTGCTCGCTCGAACTCGTCCTCTTTTTCATTCCCTCTCT-ATTTCTGGAAATTCCACGAGCCCGTCGCCCGTTCCA-TCGGTTCGGGAAAGATGCCTGGAACGAAAGGAAATACTTAAAGAG--AAGGGTAGTGGAGAAGC---GAGTTAGAACGTGCACGTTTTTCGC-TTGAGGTTTCGCGTAACTACTTGCCTCGGGTTGTAAATGGAGGTTGGAAGGGTATACGTATGTAAATACATATGTATATTTGCGTATCCGGTGGAGGAAAGATGTGTCGGTCGAAGACGGGGATAAAATAAGGAGGTACTACGAAAGACTCGAGGGCGATAACGAACGACGTCGGTGGCTAGGATCGAGTCAGTGTTCTAGCGATACCGAGAAATGATACTTGTTTGGTCTGATCCGATCGCCCTAGTAGTAGTCTGGGGCGTCTCCGGGGTGGTATTGGCGAGGTTGCCTTTGAATAGATTTTCATCGGATCTTCCTCCGTCTCTCACTACCCCCGTCGATAATAATTGCGGAGGCGTCCTCGTGTCTACGAACCAGGCTCGGCGCAAGACCGGGGCTCGTCGTCGCCCTCTCCTCGCTCTCATTTCGTTCTTCGGAGCGTTTTGACGCGGCGGAGCCGGCGGGCGAGTACCTTGAGCGTACTGGTTAGTACCCGAAAGATGGTGATCTATGCCTGGTTAGGACGAAGCCAGAGGAAACTCTGGTGGAGGTCCGCAGCGGTTCTGACGTGCAA
E4_HI8_4		??????????????????????????????????????????????????????????????????????????????????????????????????????????????????????????????????????????????????????????????????????????????????????????????????????????????????????????????????????????????????????????????????????????????????????????????????????????????????????????????????????????????????????????????????????????????????????????????????????????????????????????????????????????????????????????????????????????????????????????????????????????????????????????????????????????????????????????????????????????????????????????????????????????????????????????????????????????????????????????????????????????????????????????????????????????????????????????????????????????????????????????????????????????????????????????????????????????????????????????????????????????????????????????????????????????????????????????????????????????????????????????????????????????????????????????????????????????????????????????????????????ACTGCATTGAGAATGTTAATTCGAACAGAGCTTGGGAGCCCTGGTAGATTTATTGGGGATGATCAGATTTACAATGTAATTGTCACTGCTCATGCTTTTGTTATAATCTTTTTTATAGTCATACCTGTTATAATTGGAGGTTTTGGGAACTGATTAGTTCCATTAATATTAGGAGCTCCTGATATAGCATTTCCTCGTATAAATAATATAAGGTTCTGACTTCTACCTCCATCTTTAACCTTACTTCTCAGAAGGGGACTGGTTGAAAGAGGAGTAGGAACAGGGTGAACTGTCTATCCCCCTCTTGCAAGGGGTATTGCACATAGAGGAGCTTCTGTTGATTTAGGAATTTTTTCCTTACATTTAGCAGGAGCTTCCTCTATTTTAGGAGCAGTAAATTTTATTACCACTTGTATCAATATACGTACATCAGGGATAACTTTAGATCGGATACCTTTATTCGTTTGGTCTGTCTTTATCACTGCCATCTTATTACTTCTTTCTTTACCTGTATTGGCAGGAGCAATTACTATGTTATTAACAGATCGAAATTTAAATACTTCTTTTTTTGACCCTAGAGGAGGGGGAGACCCAGTTCTTTATCAACATCTATTT????????????????????????????????????????????????????????????????????????????????????????????????????????????????????????????????????????????????????????????????????????????????????????????????????????????????????????????????????????????????????????????????????????????????????????????????????????????????????????????????????????????????????????????????????????????????????????????????????????????????????????????????????????????????????????????????????????????????????????????????????????????????????????????????????????????????????????????????????????????????????????????????????????????????????????????????????????????????????????????????????????????????????????????????????????????????????????????????????????????????????????????????????????????????????????????????????????????????????????????????????????????????????????????????????????????????????????????????????????????????????????????????????????????????????????????????????????????????????????????????????????????????????????????????????????????????????????????????????????????????????????????????????????????????????????????????????????????????????????????????????????????????????????????????????????????????????????????????????????????????????????????????????????????????????????????????????????????????????????????????????????????????????????????????????????????????????????????????????CGAAAGTGAGTTCGTATCTCTCAAGCGGAACGAGAACTCTTTCTCTACGTTCGGCGACGTCGTTCGCCGACCCTTCCTCGAGTCTGTCGGAGCTCCTCTCTTATTTCGGAGGCAGACA-TAAATCTTTTTAAAACCACCAAAAAAATGGGTCGCATTCGCCTTCCCTCTTTCTTT----ATTCGAGGTTTCGTTTTGCGCGTTTATCTCTTCGGAAGTGCTCGCTCGAACTCGTCCTCTTTTTCATTCCCTCTCT-ATTTCTGGAAATTCCACGAGCCCGTCGCCCGTTCCA-TCGGTTCGGGAAAGATGCCTGGAACGAAAGGAAATACTTAAAGAG--AAGGGTAGTGGAGAAGC---GAGTTAGAACGTGCACGTTTTTCGC-TTGAGGTTTCGCGTAACTACTTGCCTCGGGTTGTAAATGGAGGTTGGAAGGGTATACGTATGTAAATACATATGTATATTTGCGTATCCGGTGGAGGAAAGATGTGTCGGTCGAAGACGGGGATAAAATAAGGAGGTACTACGAAAGACTCGAGGGCGTTAACGAACGACGTCGGTGGCTAGGATCGAGTCAGTGTTCTAGCGATACCGAGAAATGATACTTGTTTGGTCTGATCCGATCGCCCTAGTAGTAGTCTGGGGCGTCTCCGGGGTGGTATTGGCGAGGTTGCCTTTGAATAGATTTTCATCGGATCTTCCTCCGTCTCTCACTACCCCCGTCGATAATAATTGCGGAGGCGTCCTCGTGTCTACGAACCAGGCTCGGCGCAAGACCGGGGCTCGTCGTCGCCCTCTCCTCGCTCTCATTTCGTTCTTCGGAGCGTTTTGACGCGGCGGAGCCGGCGGGCGAGTACCTTGAGCGTACTGGTTAGTACCCGAAAGATGGTGATCTATGCCTGGTTAGGACGAAGCCAGAGGAAACTCTGGTGGAGGTCCGCAGCGGTTCTGACGTGCAA
E4_HI8_5		??????????????????????????????????????????????????????????????????????????????????????????????????????????????????????????????????????????????????????????????????????????????????????????????????????????????????????????????????????????????????????????????????????????????????????????????????????????????????????????????????????????????????????????????????????????????????????????????????????????????????????????????????????????????????????????????????????????????????????????????????????????????????????????????????????????????????????????????????????????????????????????????????????????????????????????????????????????????????????????????????????????????????????????????????????????????????????????????????????????????????????????????????????????????????????????????????????????????????????????????????????????????????????????????????????????????????????????????????????????????????????????????????????????????????????????????????????????????????????????????????????ACTGCATTGAGAATGTTAATTCGAACAGAGCTTGGGAGCCCTGGTAGATTTATTGGGGATGATCAGATTTACAATGTAATTGTCACTGCTCATGCTTTTGTTATAATCTTTTTTATAGTCATACCTGTTATAATTGGAGGTTTTGGGAACTGATTAGTTCCATTAATATTAGGAGCTCCTGATATAGCATTTCCTCGTATAAATAATATAAGGTTCTGACTTCTACCTCCATCTTTAACCTTACTTCTCAGAAGGGGACTGGTTGAAAGAGGAGTAGGAACAGGGTGAACTGTCTATCCCCCTCTTGCAAGGGGTATTGCACATAGAGGAGCTTCTGTTGATTTAGGAATTTTTTCCTTACATTTAGCAGGAGCTTCCTCTATTTTAGGAGCAGTAAATTTTATTACCACTTGTATCAATATACGTACATCAGGGATAACTTTAGATCGGATACCTTTATTCGTTTGGTCTGTCTTTATCACTGCCATCTTATTACTTCTTTCTTTACCTGTATTGGCAGGAGCAATTACTATGTTATTAACAGATCGAAATTTAAATACTTCTTTTTTTGACCCTAGAGGAGGGGGAGACCCAGTTCTTTATCAACATCTATTT????????????????????????????????????????????????????????????????????????????????????????????????????????????????????????????????????????????????????????????????????????????????????????????????????????????????????????????????????????????????????????????????????????????????????????????????????????????????????????????????????????????????????????????????????????????????????????????????????????????????????????????????????????????????????????????????????????????????????????????????????????????????????????????????????????????????????????????????????????????????????????????????????????????????????????????????????????????????????????????????????????????????????????????????????????????????????????????????????????????????????????????????????????????????????????????????????????????????????????????????????????????????????????????????????????????????????????????????????????????????????????????????????????????????????????????????????????????????????????????????????????????????????????????????????????????????????????????????????????????????????????????????????????????????????????????????????????????????????????????????????????????????????????????????????????????????????????????????????????????????????????????????????????????????????????????????????????????????????????????????????????????????????????????????????????????????????????????????????CGAAAGTGAGTTCGTATCTCTCAAGCGGAACGAGAACTCTTTCTCTACGTTCGGCGACGTCGTTCGCCGACCCTTCCTCGAGTCTGTCGGAGCTCCTCTCTTATTTCGGAGGCAGACA-TAAATCTTTTTAAAACCACCAAAAAAATGGGTCGCATTCGCCTTCCCTCTTTCTTT----ATTCGAGGTTTCGTTTTGCGCGTTTATCTCTTCGGAAGTGCTCGCTCGAACTCGTCCTCTTTTTCATTCCCTCTCT-ATTTCTGGAAATTCCACGAGCCCGTCGCCCGTTCCA-TCGGTTCGGGAAAGATGCCTGGAACGAAAGGAAATACTTAAAGAG--AAGGGTAGTGGAGAAGC---GAGTTAGAACGTGCACGTTTTTCGC-TTGAGGTTTCGCGTAACTACTTGCCTCGGGTTGTAAATGGAGGTTGGAAGGGTATACGTATGTAAATACATATGTATATTTGCGTATCCGGTGGAGGAAAGATGTGTCGGTCGAAGACGGGGATAAAATAAGGAGGTACTACGAAAGACTCGAGGGCGTTAACGAACGACGTCGGTGGCTAGGATCGAGTCAGTGTTCTAGCGATACCGAGAAATGATACTTGTTTGGTCTGATCCGATCGCCCTAGTAGTAGTCTGGGGCGTCTCCGGGGTGGTATTGGCGAGGTTGCCTTTGAATAGATTTTCATCGGATCTTCCTCCGTCTCTCACTACCCCCGTCGATAATAATTGCGGAGGCGTCCTCGTGTCTACGAACCAGGCTCGGCGCAAGACCGGGGCTCGTCGTCGCCCTCTCCTCGCTCTCATTTCGTTCTTCGGAGCGTTTTGACGCGGCGGAGCCGGCGGGCGAGTACCTTGAGCGTACTGGTTAGTACCCGAAAGATGGTGATCTATGCCTGGTTAGGACGAAGCCAGAGGAAACTCTGGTGGAGGTCCGCAGCGGTTCTGACGTGCAA
E4_HI8_6		??????????????????????????????????????????????????????????????????????????????????????????????????????????????????????????????????????????????????????????????????????????????????????????????????????????????????????????????????????????????????????????????????????????????????????????????????????????????????????????????????????????????????????????????????????????????????????????????????????????????????????????????????????????????????????????????????????????????????????????????????????????????????????????????????????????????????????????????????????????????????????????????????????????????????????????????????????????????????????????????????????????????????????????????????????????????????????????????????????????????????????????????????????????????????????????????????????????????????????????????????????????????????????????????????????????????????????????????????????????????????????????????????????????????????????????????????????????????????????????????????????ACTGCATTGAGAATGTTAATTCGAACAGAGCTTGGGAGCCCTGGTAGATTTATTGGGGATGATCAGATTTACAATGTAATTGTCACTGCTCATGCTTTTGTTATAATCTTTTTTATAGTCATACCTGTTATAATTGGAGGTTTTGGGAACTGATTAGTTCCATTAATATTAGGAGCTCCTGATATAGCATTTCCTCGTATAAATAATATAAGGTTCTGACTTCTACCTCCATCTTTAACCTTACTTCTCAGAAGGGGACTGGTTGAAAGAGGAGTAGGAACAGGGTGAACTGTCTATCCCCCTCTTGCAAGGGGTATTGCACATAGAGGAGCTTCTGTTGATTTAGGAATTTTTTCCTTACATTTAGCAGGAGCTTCCTCTATTTTAGGAGCAGTAAATTTTATTACCACTTGTATCAATATACGTACATCAGGGATAACTTTAGATCGGATACCTTTATTCGTTTGGTCTGTCTTTATCACTGCCATCTTATTACTTCTTTCTTTACCTGTATTGGCAGGAGCAATTACTATGTTATTAACAGATCGAAATTTAAATACTTCTTTTTTTGACCCTAGAGGAGGGGGAGACCCAGTTCTTTATCAACATCTATTT????????????????????????????????????????????????????????????????????????????????????????????????????????????????????????????????????????????????????????????????????????????????????????????????????????????????????????????????????????????????????????????????????????????????????????????????????????????????????????????????????????????????????????????????????????????????????????????????????????????????????????????????????????????????????????????????????????????????????????????????????????????????????????????????????????????????????????????????????????????????????????????????????????????????????????????????????????????????????????????????????????????????????????????????????????????????????????????????????????????????????????????????????????????????????????????????????????????????????????????????????????????????????????????????????????????????????????????????????????????????????????????????????????????????????????????????????????????????????????????????????????????????????????????????????????????????????????????????????????????????????????????????????????????????????????????????????????????????????????????????????????????????????????????????????????????????????????????????????????????????????????????????????????????????????????????????????????????????????????????????????????????????????????????????????????????????????????????????????CGAAAGTGAGTTCGTATCTCTCAAGCGGAACGAGAACTCTTTCTCTACGTTCGGCGACGTCGTTCGCCGACCCTTCCTCGAGTCTGTCGGAGCTCCTCTCTTATTTCGGAGGCAGACA-TAAATCTTTTTAAAACCACCAAAAAAATGGGTCGCATTCGCCTTCCCTCTTTCTTT----ATTCGAGGTTTCGTTTTGCGCGTTTATCTCTTCGGAAGTGCTCGCTCGAACTCGTCCTCTTTTTCATTCCCTCTCT-ATTTCTGGAAATTCCACGAGCCCGTCGCCCGTTCCA-TCGGTTCGGGAAAGATGCCTGGAACGAAAGGAAATACTTAAAGAG--AAGGGTAGTGGAGAAGC---GAGTTAGAACGTGCACGTTTTTCGC-TTGAGGTTTCGCGTAACTACTTGCCTCGGGTTGTAAATGGAGGTTGGAAGGGTATACGTATGTAAATACATATGTATATTTGCGTATCCGGTGGAGGAAAGATGTGTCGGTCGAAGACGGGGATAAAATAAGGAGGTACTACGAAAGACTCGAGGGCGTTAACGAACGACGTCGGTGGCTAGGATCGAGTCAGTGTTCTAGCGATACCGAGAAATGATACTTGTTTGGTCTGATCCGATCGCCCTAGTAGTAGTCTGGGGCGTCTCCGGGGTGGTATTGGCGAGGTTGCCTTTGAATAGATTTTCATCGGATCTTCCTCCGTCTCTCACTACCCCCGTCGATAATAATTGCGGAGGCGTCCTCGTGTCTACGAACCAGGCTCGGCGCAAGACCGGGGCTCGTCGTCGCCCTCTCCTCGCTCTCATTTCGTTCTTCGGAGCGTTTTGACGCGGCGGAGCCGGCGGGCGAGTACCTTGAGCGTACTGGTTAGTACCCGAAAGATGGTGATCTATGCCTGGTTAGGACGAAGCCAGAGGAAACTCTGGTGGAGGTCCGCAGCGGTTCTGACGTGCAA
E4_HI8_7		??????????????????????????????????????????????????????????????????????????????????????????????????????????????????????????????????????????????????????????????????????????????????????????????????????????????????????????????????????????????????????????????????????????????????????????????????????????????????????????????????????????????????????????????????????????????????????????????????????????????????????????????????????????????????????????????????????????????????????????????????????????????????????????????????????????????????????????????????????????????????????????????????????????????????????????????????????????????????????????????????????????????????????????????????????????????????????????????????????????????????????????????????????????????????????????????????????????????????????????????????????????????????????????????????????????????????????????????????????????????????????????????????????????????????????????????????????????????????????????????????????ACTGCATTGAGAATGTTAATTCGAACAGAGCTTGGGAGCCCTGGTAGATTTATTGGGGATGATCAGATTTACAATGTAATTGTCACTGCTCATGCTTTTGTTATAATCTTTTTTATAGTCATACCTGTTATAATTGGAGGTTTTGGGAACTGATTAGTTCCATTAATATTAGGAGCTCCTGATATAGCATTTCCTCGTATAAATAATATAAGGTTCTGACTTCTACCTCCATCTTTAACCTTACTTCTCAGAAGGGGACTGGTTGAAAGAGGAGTAGGAACAGGGTGAACTGTCTATCCCCCTCTTGCAAGGGGTATTGCACATAGAGGAGCTTCTGTTGATTTAGGAATTTTTTCCTTACATTTAGCAGGAGCTTCCTCTATTTTAGGAGCAGTAAATTTTATTACCACTTGTATCAATATACGTACATCAGGGATAACTTTAGATCGGATACCTTTATTCGTTTGGTCTGTCTTTATCACTGCCATCTTATTACTTCTTTCTTTACCTGTATTGGCAGGAGCAATTACTATGTTATTAACAGATCGAAATTTAAATACTTCTTTTTTTGACCCTAGAGGAGGGGGAGACCCAGTTCTTTATCAACATCTATTT????????????????????????????????????????????????????????????????????????????????????????????????????????????????????????????????????????????????????????????????????????????????????????????????????????????????????????????????????????????????????????????????????????????????????????????????????????????????????????????????????????????????????????????????????????????????????????????????????????????????????????????????????????????????????????????????????????????????????????????????????????????????????????????????????????????????????????????????????????????????????????????????????????????????????????????????????????????????????????????????????????????????????????????????????????????????????????????????????????????????????????????????????????????????????????????????????????????????????????????????????????????????????????????????????????????????????????????????????????????????????????????????????????????????????????????????????????????????????????????????????????????????????????????????????????????????????????????????????????????????????????????????????????????????????????????????????????????????????????????????????????????????????????????????????????????????????????????????????????????????????????????????????????????????????????????????????????????????????????????????????????????????????????????????????????????????????????????????????CGAAAGTGAGTTCGTATCTCTCAAGCGGAACGAGAACTCTTTCTCTACGTTCGGCGACGTCGTTCGCCGACCCTTCCTCGAGTCTGTCGGAGCTCCTCTCTTATTTCGGAGGCAGACA-TAAATCTTTTTAAAACCACCAAAAAAATGGGTCGCATTCGCCTTCCCTCTTTCTTT----ATTCGAGGTTTCGTTTTGCGCGTTTATCTCTTCGGAAGTGCTCGCTCGAACTCGTCCTCTTTTTCATTCCCTCTCT-ATTTCTGGAAATTCCACGAGCCCGTCGCCCGTTCCA-TCGGTTCGGGAAAGATGCCTGGAACGAAAGGAAATACTTAAAGAG--AAGGGTAGTGGAGAAGC---GAGTTAGAACGTGCACGTTTTTCGC-TTGAGGTTTCGCGTAACTACTTGCCTCGGGTTGTAAATGGAGGTTGGAAGGGTATACGTATGTAAATACATATGTATATTTGCGTATCCGGTGGAGGAAAGATGTGTCGGTCGAAGACGGGGATAAAATAAGTAGGTACTACGAAAGACTCGAGGGCGTTAACGAACGACGTCGGTGGCTAGGATCGAGTCAGTGTTCTAGCGATACCGAGAAATGATACTTGTTTGGTCTGATCCGATCGCCCTAGTAGTAGTCTGGGGCGTCTCCGGGGTGGTATTGGCGAGGTTGCCTTTGAATAGATTTTCATCGGATCTTCCTCCGTCTCTCACTACCCCCGTCGATAATAATTGCGGAGGCGTCCTCGTGTCTACGAACCAGGCTCGGCGCAAGACCGGGGCTCGTCGTCGCCCTCTCCTCGCTCTCATTTCGTTCTTCGGAGCGTTTTGACGCGGCGGAGCCGGCGGGCGAGTACCTTGAGCGTACTGGTTAGTACCCGAAAGATGGTGATCTATGCCTGGTTAGGACGAAGCCAGAGGAAACTCTGGTGGAGGTCCGCAGCGGTTCTGACGTGCAA
E5_Tai17		TTTGAGCTAAGAATCTAAATAAAGCAAGATTACTACTAAATATTTTAGTTTTAGGTAAAATTTAAACCTAAATTTATTTATATAGTTAAATTTCAAATCTTGAGAGATAAACAAGG-ATTAGATACCCTTCTATACTTGAGGCCTTTAAGCAGGGTAGTAACTAGTTATGTTCTTCAAACCCAAAGGATTTGGCGGTGTTCTATATAATTAGAGGAACCTGTAAAATAATCGAAATTACGCGCTAAATCTTACCAAAGCTAGGCTTGTATACCGTCGTCTGGGTAGTTCTAAAAAGACCTACCTAGCTGAGATATATCTATGGCAGATCAAGGTGCAGCTTGCTTTGGATGTTATGGGTTACAATCTAAATATAGTTAGATAACCTCTGAAATAGGATTTAATAGTAATTTAAGTTTAATACACTAAAATAAAATTTCCATAGAGCATGTACATATCGCCCGTCACTCTCATCTTCTCGCTTACTAACTAAACAGTAGGTAGATTCTGCCCAATGAAACTTAAATGGCCGCAGTATCCTGACTGTGCTAAGGTAGCATAATAATTTGCCTTTTAATTGAGGGCTAGTATGAATGAACTGACGAAGAGAAAATTGTCTCTATACTTTATATCTATGTAAAAAAGCCTAGATACTGTAGGGGGACGATAAGACCCTAAAAGCTTTACCCTTAAAGCTTTTAAAAATA-TTGGGGTTTTACTGGGGCGGTAATTCTTCTAACAAGAATTGATAAAACACACTGAGTGAACTCACTTAACTTATTCTAAGTTACTTTAGGGATAACAGCGTAATTTTCTGCTAGAGTTCTTATCGACCAGAGAGTTTGCGACCTCGATGTTGAATTGAGACCCTGCTTAGAGCAGCATCTAAATAAAGGAAGACTGTTCGTCTTTTAAATTCTCACG???????????????????????????????????????????ACTGCATTGAGAATGTTAATTCGAACAGAGCTTGGGAGCCCTGGTAGATTTATTGGGGATGATCAGATTTACAATGTAATTGTCACTGCTCATGCTTTTGTTATAATCTTTTTTATAGTCATACCTGTTATAATTGGAGGTTTTGGGAACTGATTAGTTCCATTAATATTAGGAGCTCCTGATATAGCATTTCCTCGTATAAATAATATAAGGTTCTGACTTCTACCTCCATCTTTAACCTTACTTCTCAGAAGGGGATTGGTTGAAAGAGGAGTAGGAACAGGGTGAACTGTCTATCCCCCTCTTGCAAGGGGTATTGCACATAGAGGAGCTTCTGTTGATTTAGGAATTTTTTCCTTACATTTAGCAGGAGCTTCCTCTATTTTAGGAGCAGTAAATTTTATTACCACTTGTATCAATATACGTACATCAGGGATAACTTTAGATCGGATACCTTTATTCGTTTGGTCTGTCTTTATCACTGCCATCTTATTACTTCTTTCTTTACCTGTATTGGCAGGAGCAATTACTATGTTATTAACAGATCGAAATTTAAATACTTCTTTTTTTGACCCTAGAGGAGGGGGAGACCCAGTTCTTTATCAACATCTATTTTCTTCTTTCTACTATTCCATATATTGGTACAGATCTTGTTCAATGGCTTTGAGGAGGATTTGCAGTTGACGCTGCTACACTAACTCGATTCTTTTCATTCCATTTTCTTTTACCTTTTGTTATTGCAGCTATAGTGGTAATTCATATTTTATTTTTACACCAGACAGGTTCTTCTAACCCTTTAGGGGTAGAAAGCTCCCCTAATAAAATCCCATTTCATCCTTACTTTACTTTTAAAGATATATTTGGTTTTATTCTTATACTATTCTTTCTTATAATAGTGACCCTAATCTCTCCTTACGGCTTAGGAGACCCTGAAAACTTTAACCCTGCTAACCCACTAACGACCCCCCCT?????????????????????????????????????????????????????????????????????????????????????????????????????????????????????????????????????????????????????????????????????????????????????????????????????????????????????????????????????????????????????????????????????????????????????????????????????????????????????????????????????????????????????????????????????????????????????????????????????????????????????????????????????????????????????????????????????????????????????????????????????????????????????????????????????????????????????????????????????????????????????????????????????????????????????????????????????????????????????????????????????????????????????????????????????????????????????????????????????????????????????????????????????????????????????????????????????????????????????????????????????????????????????????????????????????????????????????????????????????????????????????????????????????????????????????????????????????????????????????????????????????????????????????????????????????????????????????????????????????????????????????????????????????????????????????????????????????????????????????????????????????????????????????????????????????????????????????????????????????????????????????????????????????????????????????????????????????????????????????????????????????????????????????????????????????????????????????????????????????????????????????????????????????????????????????????????????????????????????????????????????????????????????????????????????????????????????????????????????????????????????????????????????????????????????????????????????????????????????????????????????????????????????????????????????????????????????????????????????????????????????????????????????????????????????????????????????????????????????????????????????????????????????????????????????????????????????????????????????????????????????????????????????????????????????????????????????????????????????????????????????????????????????????????????
E6_HI10_1		??????????????????????????????????????????????????????????????????????????????????????????????????????????????????????????????????????????????????????????????????????????????????????????????????????????????????????????????????????????????????????????????????????????????????????????????????????????????????????????????????????????????????????????????????????????????????????????????????????????????????????????????????????????????????????????????????????????????????????????????????????????????????????????????????????????????????????????????????????????????????????????????????????????????????????????????????????????????????????????????????????????????????????????????????????????????????????????????????????????????????????????????????????????????????????????????????????????????????????????????????????????????????????????????????????????????????????????????????????????????????????????????????????????????????????????????????????????????????????????????????????ACTGCATTGAGAATGTTAATTCGAACAGAGCTTGGGAGCCCTGGTAGATTTATTGGGGATGATCAGATTTACAATGTAATTGTCACTGCTCATGCTTTTGTTATAATCTTTTTTATAGTCATACCTGTTATAATTGGAGGTTTTGGGAACTGATTAGTTCCATTAATATTAGGAGCTCCTGATATAGCATTTCCTCGTATAAATAATATAAGGTTCTGACTTCTACCTCCATCTTTAACCTTACTTCTCAGAAGGGGACTGGTTGAAAGAGGAGTAGGAACAGGGTGAACTGTCTATCCCCCTCTTGCAAGGGGTATTGCACATAGAGGAGCTTCTGTTGATTTAGGAATTTTTTCCTTACATTTAGCAGGAGCTTCCTCTATTTTAGGAGCAGTAAATTTTATTACCACTTGTATCAATATACGTACATCAGGGATAACTTTAGATCGGATACCTTTATTCGTTTGGTCTGTCTTTATCACTGCCATCTTATTACTTCTTTCTTTACCTGTATTGGCAGGAGCAATTACTATGTTATTAACAGATCGAAATTTAAATACTTCTTTTTTTGACCCTAGAGGAGGGGGAGACCCAGTTCTTTATCAACATCTATTT????????????????????????????????????????????????????????????????????????????????????????????????????????????????????????????????????????????????????????????????????????????????????????????????????????????????????????????????????????????????????????????????????????????????????????????????????????????????????????????????????????????????????????????????????????????????????????????????????????????????????????????????????????????????????????????????????????????????????????????????????????????????????????????????????????????????????????????????????????????????????????????????????????????????????????????????????????????????????????????????????????????????????????????????????????????????????????????????????????????????????????????????????????????????????????????????????????????????????????????????????????????????????????????????????????????????????????????????????????????????????????????????????????????????????????????????????????????????????????????????????????????????????????????????????????????????????????????????????????????????????????????????????????????????????????????????????????????????????????????????????????????????????????????????????????????????????????????????????????????????????????????????????????????????????????????????????????????????????????????????????????????????????????????????????????????????????????????????????CGAAAGTGAGTTCGTATCTCTCAAGCGGAACGAGAACTCTTTCTCTACGTTCGGCGACGTCGTTCGCCGACCCTTCCTCGAGTCTGTCGGAGCTCCTCTCTTATTTCGGAGGCAGACA-TAAATCTTTTTAAAACCACCAAAAAAATGGGTCGCATTCGCCTTCCCTCTTTCTTT----ATTCGAGGTTTCGTTTTGCGCGTTTATCTCTTCGGAAGTGCTCGCTCGAACTCGTCCTCTTTTTCATTCCCTCTCT-ATTTCTGGAAATTCCACGAGCCCGTCGCCCGTTCCA-TCGGTTCGGGAAAGATGCCTGGAACGAAAGGAAATACTTAAAGAG--AAGGGTAGTGGAGAAGC---GAGTTAGAACGTGCACGTTTTTCGC-TTGAGGTTTCGCGTAACTACTTGCCTCGGGTTGTAAATGGAAGTTGGAAGGGTATACGTATGTAAATACATATGTATATTTGCGTATCCGGTGGAGGAAAGATGTGTCGGTCGAAGACGGGGATAAAATAAGGAGGTACTACGAAAGACTCGAGGGCGTTAACGAACGACGTCGGTGGCTAGGATCGAGTCAGTGTTCTAGCGATACCGAGAAATGATACTTGTTTGGTCTGATCCGATCGCCCTAGTAGTAGTCTGGGGCGTCTCCGGGGTGGTATTGGCGAGGTTGCCTTTGAATAGATTTTCATCGGATCTTCCTCCGTCTCTCACTACCCCCGTCGATAATAATTGCGGAGGCGTCCTCGTGTCTACGAACCAGGCTCGGCGCAAGACCGGGGCTCGTCGTCGCCCTCTCCTCGCTCTCATTTCGTTCTTCGGAGCGTTTTGACGCGGCGGAGCCGGCGGGCGAGTACCTTGAGCGTACTGGTTAGTACCCGAAAGATGGTGATCTATGCCTGGTTAGGACGAAGCCAGAGGAAACTCTGGTGGAGGTCCGCAGCGGTTCTGACGTGCAA
E6_HI10_2		??????????????????????????????????????????????????????????????????????????????????????????????????????????????????????????????????????????????????????????????????????????????????????????????????????????????????????????????????????????????????????????????????????????????????????????????????????????????????????????????????????????????????????????????????????????????????????????????????????????????????????????????????????????????????????????????????????????????????????????????????????????????????????????????????????????????????????????????????????????????????????????????????????????????????????????????????????????????????????????????????????????????????????????????????????????????????????????????????????????????????????????????????????????????????????????????????????????????????????????????????????????????????????????????????????????????????????????????????????????????????????????????????????????????????????????????????????????????????????????????????????ACTGCATTGAGAATGTTAATTCGAACAGAGCTTGGGAGCCCTGGTAGATTTATTGGGGATGATCAGATTTACAATGTAATTGTCACTGCTCATGCTTTTGTTATAATCTTTTTTATAGTCATACCTGTTATAATTGGAGGTTTTGGGAACTGATTAGTTCCATTAATATTAGGAGCTCCTGATATAGCATTTCCTCGTATAAATAATATAAGGTTCTGACTTCTACCTCCATCTTTAACCTTACTTCTCAGAAGGGGACTGGTTGAAAGAGGAGTAGGAACAGGGTGAACTGTCTATCCCCCTCTTGCAAGGGGTATTGCACATAGAGGAGCTTCTGTTGATTTAGGAATTTTTTCCTTACATTTAGCAGGAGCTTCCTCTATTTTAGGAGCAGTAAATTTTATTACCACTTGTATCAATATACGTACATCAGGGATAACTTTAGATCGGATACCTTTATTCGTTTGGTCTGTCTTTATCACTGCCATCTTATTACTTCTTTCTTTACCTGTATTGGCAGGAGCAATTACTATGTTATTAACAGATCGAAATTTAAATACTTCTTTTTTTGACCCTAGAGGAGGGGGAGACCCAGTTCTTTATCAACATCTATTT????????????????????????????????????????????????????????????????????????????????????????????????????????????????????????????????????????????????????????????????????????????????????????????????????????????????????????????????????????????????????????????????????????????????????????????????????????????????????????????????????????????????????????????????????????????????????????????????????????????????????????????????????????????????????????????????????????????????????????????????????????????????????????????????????????????????????????????????????????????????????????????????????????????????????????????????????????????????????????????????????????????????????????????????????????????????????????????????????????????????????????????????????????????????????????????????????????????????????????????????????????????????????????????????????????????????????????????????????????????????????????????????????????????????????????????????????????????????????????????????????????????????????????????????????????????????????????????????????????????????????????????????????????????????????????????????????????????????????????????????????????????????????????????????????????????????????????????????????????????????????????????????????????????????????????????????????????????????????????????????????????????????????????????????????????????????????????????????????CGAAAGTGAGTTCGTATCTCTCAAGCGGAACGAGAACTCTTTCTCTACGTTCGGCGACGTCGTTCGCCGACCCTTCCTCGAGTCTGTCGGAGCTCCTCTCTTATTTCGGAGGCAGACA-TAAATCTTTTTAAAACCACCAAAAAAATGGGTCGCATTCGCCTTCCCTCTTTCTTT----ATTCGAGGTTTCGTTTTGCGCGTTTATCTCTTCGGAAGTGCTCGCTCGAACTCGTCCTCTTTTTCATTCCCTCTCT-ATTTCTGGAAATTCCACGAGCCCGTCGCCCGTTCCA-TCGGTTCGGGAAAGATGCCTGGAACGAAAGGAAATACTTAAAGAG--AAGGGTAGTGGAGAAGC---GAGTTAGAACGTGCACGTTTTTCGC-TTGAGGTTTCGCGTAACTACTTGCCTCGGGTTGTAAATGGAAGTTGGAAGGGTATACGTATGTAAATACATATGTATATTTGCGTATCCGGTGGAGGAAAGATGTGTCGGTCGAAGACGGGGATAAAATAAGGAGGTACTACGAAAGACTCGAGGGCGTTAACGAACGACGTCGGTGGCTAGGATCGAGTCAGTGTTCTAGCGATACCGAGAAATGATACTTGTTTGGTCTGATCCGATCGCCCTAGTAGTAGTCTGGGGCGTCTCCGGGGTGGTATTGGCGAGGTTGCCTTTGAATAGATTTTCATCGGATCTTCCTCCGTCTCTCACTACCCCCGTCGATAATAATTGCGGAGGCGTCCTCGTGTCTACGAACCAGGCTCGGCGCAAGACCGGGGCTCGTCGTCGCCCTCTCCTCGCTCTCATTTCGTTCTTCGGAGCGTTTTGACGCGGCGGAGCCGGCGGGCGAGTACCTTGAGCGTACTGGTTAGTACCCGAAAGATGGTGATCTATGCCTGGTTAGGACGAAGCCAGAGGAAACTCTGGTGGAGGTCCGCAGCGGTTCTGACGTGCAA
E6_HI10_3		??????????????????????????????????????????????????????????????????????????????????????????????????????????????????????????????????????????????????????????????????????????????????????????????????????????????????????????????????????????????????????????????????????????????????????????????????????????????????????????????????????????????????????????????????????????????????????????????????????????????????????????????????????????????????????????????????????????????????????????????????????????????????????????????????????????????????????????????????????????????????????????????????????????????????????????????????????????????????????????????????????????????????????????????????????????????????????????????????????????????????????????????????????????????????????????????????????????????????????????????????????????????????????????????????????????????????????????????????????????????????????????????????????????????????????????????????????????????????????????????????????ACTGCATTGAGAATGTTAATTCGAACAGAGCTTGGGAGCCCTGGTAGATTTATTGGGGATGATCAGATTTACAATGTAATTGTCACTGCTCATGCTTTTGTTATAATCTTTTTTATAGTCATACCTGTTATAATTGGAGGTTTTGGGAACTGATTAGTTCCATTAATATTAGGAGCTCCTGATATAGCATTTCCTCGTATAAATAATATAAGGTTCTGACTTCTACCTCCATCTTTAACCTTACTTCTCAGAAGGGGACTGGTTGAAAGAGGAGTAGGAACAGGGTGAACTGTCTATCCCCCTCTTGCAAGGGGTATTGCACATAGAGGAGCTTCTGTTGATTTAGGAATTTTTTCCTTACATTTAGCAGGAGCTTCCTCTATTTTAGGAGCAGTAAATTTTATTACCACTTGTATCAATATACGTACATCAGGGATAACTTTAGATCGGATACCTTTATTCGTTTGGTCTGTCTTTATCACTGCCATCTTATTACTTCTTTCTTTACCTGTATTGGCAGGAGCAATTACTATGTTATTAACAGATCGAAATTTAAATACTTCTTTTTTTGACCCTAGAGGAGGGGGAGACCCAGTTCTTTATCAACATCTATTT????????????????????????????????????????????????????????????????????????????????????????????????????????????????????????????????????????????????????????????????????????????????????????????????????????????????????????????????????????????????????????????????????????????????????????????????????????????????????????????????????????????????????????????????????????????????????????????????????????????????????????????????????????????????????????????????????????????????????????????????????????????????????????????????????????????????????????????????????????????????????????????????????????????????????????????????????????????????????????????????????????????????????????????????????????????????????????????????????????????????????????????????????????????????????????????????????????????????????????????????????????????????????????????????????????????????????????????????????????????????????????????????????????????????????????????????????????????????????????????????????????????????????????????????????????????????????????????????????????????????????????????????????????????????????????????????????????????????????????????????????????????????????????????????????????????????????????????????????????????????????????????????????????????????????????????????????????????????????????????????????????????????????????????????????????????????????????????????????CGAAAGTGAGTTCGTATCTCTCAAGCGGAACGAGAACTCTTTCTCTACGTTCGGCGACGTCGTTCGCCGACCCTTCCTCGAGTCTGTCGGAGCTCCTCTCTTATTTCGGAGGCAGACA-TAAATCTTTTTAAAACCACCAAAAAAATGGGTCGCATTCGCCTTCCCTCTTTCTTT----ATTCGAGGTTTCGTTTTGCGCGTTTATCTCTTCGGAAGTGCTCGCTCGAACTCGTCCTCTTTTTCATTCCCTCTCT-ATTTCTGGAAATTCCACGAGCCCGTCGCCCGTTCCA-TCGGTTCGGGAAAGATGCCTGGAACGAAAGGAAATACTTAAAGAG--AAGGGTAGTGGAGAAGC---GAGTTAGAACGTGCACGTTTTTCGC-TTGAGGTTTCGCGTAACTACTTGCCTCGGGTTGTAAATGGAAGTTGGAAGGGTATACGTATGTAAATACATATGTATATTTGCGTATCCGGTGGAGGAAAGATGTGTCGGTCGAAGACGGGGATAAAATAAGGAGGTACTACGAAAGACTCGAGGGCGTTAACGAACGACGTCGGTGGCTAGGATCGAGTCAGTGTTCTAGCGATACCGAGAAATGATACTTGTTTGGTCTGATCCGATCGCCCTAGTAGTAGTCTGGGGCGTCTCCGGGGTGGTATTGGCGAGGTTGCCTTTGAATAGATTTTCATCGGATCTTCCTCCGTCTCTCACTACCCCCGTCGATAATAATTGCGGAGGCGTCCTCGTGTCTACGAACCAGGCTCGGCGCAAGACCGGGGCTCGTCGTCGCCCTCTCCTCGCTCTCATTTCGTTCTTCGGAGCGTTTTGACGCGGCGGAGCCGGCGGGCGAGTACCTTGAGCGTACTGGTTAGTACCCGAAAGATGGTGATCTATGCCTGGTTAGGACGAAGCCAGAGGAAACTCTGGTGGAGGTCCGCAGCGGTTCTGACGTGCAA
E6_HI9_1		TTTGAGCTAAGAATCTAAATAAAGCAAGATTACTACTAAATATTTTAGTTTTAGGTAAAATTTAAACCTAAATTTATTTATATAGTTAAATTTCAAATCTTGAGAGATAAACAAGG-ATTAGATACCCTTCTATACTTGAGGCCTTTAAGCAGGGTAGTAACTAGTTATGTTCTTCAAACCCAAAGGATTTGGCGGTGTTCTATATAATTAGAGGAACCTGTAAAATAATCGAAATTACGCGCTAAATCTTACCAAAGCTAGGCTTGTATACCGTCGTCTGGGTAGTTCTAAAAAGACCTACCTAGCTGAGATATATCTATGGCAGATCAAGGTGCAGCTTGCTTTGGATGTTATGGGTTACAATCTAAATATAGTTAGATAACCTCTGAAATAGGATTTAATAGTAATTTAAGTTTAATACACTAAAATAAAATTTCCATAGAGCATGTACATATCGCCCGTCACTCTCATCTTCTCGCTTACTAACTAAACAGTAGGTAGATTCTGCCCAATGAAACTTAAATGGCCGCAGTATCCTGACTGTGCTAAGGTAGCATAATAATTTGCCTTTTAATTGAGGGCTAGTATGAATGAACTGACGAAGAGAAAATTGTCTCTATACTTTATATCTATGTAAAAAAGCCTAGATACTGTAGGGGGACGATAAGACCCTAAAAGCTTTACCCTTAAAGCTTTTAAAAATA-TTGGGGTTTTACTGGGGCGGTAATTCTTCTAACAAGAATTGATAAAACACACTGAGTGAACTCACTTAACTTATTCTAAGTTACTTTAGGGATAACAGCGTAATTTTCTGCTAGAGTTCTTATCGACCAGAGAGTTTGCGACCTCGATGTTGAATTGAGACCCTGCTTAGAGCAGCATCTAAATAAAGGAAGACTGTTCGTCTTTTAAATTCTCAC????????????????????????????????????????????ACTGCATTGAGAATGTTAATTCGAACAGAGCTTGGGAGCCCTGGTAGATTTATTGGGGATGATCAGATTTACAATGTAATTGTCACTGCTCATGCTTTTGTTATAATCTTTTTTATAGTCATACCTGTTATAATTGGAGGTTTTGGGAACTGATTAGTTCCATTAATATTAGGAGCTCCTGATATAGCATTTCCTCGTATAAATAATATAAGGTTCTGACTTCTACCTCCATCTTTAACCTTACTTCTCAGAAGGGGACTGGTTGAAAGAGGAGTAGGAACAGGGTGAACTGTCTATCCCCCTCTTGCAAGGGGTATTGCACATAGAGGAGCTTCTGTTGATTTAGGAATTTTTTCCTTACATTTAGCAGGAGCTTCCTCTATTTTAGGAGCAGTAAATTTTATTACCACTTGTATCAATATACGTACATCAGGGATAACTTTAGATCGGATACCTTTATTCGTTTGGTCTGTCTTTATCACTGCCATCTTATTACTTCTTTCTTTACCTGTATTGGCAGGAGCAATTACTATGTTATTAACAGATCGAAATTTAAATACTTCTTTTTTTGACCCTAGAGGAGGGGGAGACCCAGTTCTTTATCAACATCTATTTTCTTCTTTCTACTATTCCATATATTGGTACAGATCTTGTTCAATGGCTTTGAGGAGGATTTGCAGTTGACGCTGCTACACTAACTCGATTCTTTTCATTCCATTTTCTTTTACCTTTTGTTATTGCAGCTATAGTGGTAATTCATATTTTATTTTTACACCAGACAGGTTCTTCTAACCCTTTAGGGGTAGAAAGCTCCCCTAATAAAATCCCATTTCATCCTTACTTCACTTTTAAAGATATATTTGGTTTTATTCTTATACTATTCTTTCTTATAATAGTGACCCTAATCTCTCCTTACGGCTTAGGAGACCCTGAAAACTTTAACCCTGCTAACCCACTAACGACCCCCCCT??????????????????????????????????????????????????????????????????????????????????????????????????????????????????????????????????????????????????????????????????????????????????????????????????????????????????????????????????????????????????????????????????????????????????????????????????????????????????????????????????????????????????????????????????????????????????????????????????????????????????????????????????????????????????????????????TCAAGACTGGTCAAGAAAACGTGCCCATCCTGAAGAAAGAGGTTAACGGTGACGCTTCGGAGGCTGCTCTTCTCAAGTGCGTGGAATTAGCTGTAGGAGACGTGAGGAAATGGAGAGCTAAGAACAAGAAAGTCTGTGAACTGCCTTTCAATTCCACCAACAAATATCAAGTATCTATTCACGAGACTGAGGACACCAACGACCCAAGGTACTTGTTGGTTATGAAGGGAGCCCCTGAAAGAATTCTCGAGAGATGCTCCACCATCTTCATTCACGGAGAAGAGAAACCCTTGGACGACGAAATGAGAGAAGCCTTCAACAACGCTTATTTGGAATTGGGAGGTTTGGGTGAACGTGTGCTCGGGTTCTGTGACTACATGCTGCCATCTGACAAATTCCCCGTCGGATACCCCTTCGACGCCGATTCCTGCAACTTCCCAGTTCACGGCCTGAGATTCGTTGGGCTTATGTCTATGATTGATCCCCCAAGAGCCGCTGTACCCG???????????????????????????????????????????CGAAAGTGAGTTCGTATCTCTCAAGCGGAACGAGAACTCTTTCTCTACGTTCGGCGACGTCGTTCGCCGACCCTTCCTCGAGTCTGTCGGAGCTCCTCTCTTATTTCGGAGGCAGACA-TAAATCTTTTTAAAACCACCAAAAAAATGGGTCGCATTCGCCTTCCCTCTTTCTTT----ATTCGAGGTTTCGTTTTGCGCGTTTATCTCTTCGGAAGTGCTCGCTCGAACTCGTCCTCTTTTTCATTCCCTCTCT-ATTTCTGGAAATTCCACGAGCCCGTCGCCCGTTCCA-TCGGTTCGGGAAAGATGCCTGGAACGAAAGGAAATACTTAAAGAG--AAGGGTAGTGGAGAAGC---GAGTTAGAACGTGCACGTTTTTCGC-TTGAGGTTTCGCGTAACTACTTGCCTCGGGTTGTAAATGGAAGTTGGAAGGGTATACGTATGTAAATACATATGTATATTTGCGTATCCGGTGGAGGAAAGATGTGTCGGTCGAAGACGGGGATAAAATAAGGAGGTACTACGAAAGACTCGAGGGCGTTAACGAACGACGTCGGTGGCTAGGATCGAGTCAGTGTTCTAGCGATACCGAGAAATGATACTTGTTTGGTTTGATCCGATCGCCCTAGTAGTAGTTTGGGGCGTCTCCGGGGTGGTATTGGCGAGGTTGCCTTTGAATAGATTTTCATCGGATCTTCCTCCGTCTCTCACTACCCCCGTCGATAATAATTGCGGAGGCGTCCTCGTGTCTACGAACCAGGCTCGGCGCAAGACCGGGGCTCGTCGTCGCCCTCTCCTCGCTCTCATTTCGTTCTTCGGAGCGTTTTGACGCGGCGGAGCCGGCGGGCGAGTACCTTGAGCGTACTGGTTAGTACCCGAAAGATGGTGATCTATGCCTGGTTAGGACGAAGCCAGAGGAAACTCTGGTGGAGGTCCGCAGCGGTTCTGACGTGCAA
E6_HI9_2		??????????????????????????????????????????????????????????????????????????????????????????????????????????????????????????????????????????????????????????????????????????????????????????????????????????????????????????????????????????????????????????????????????????????????????????????????????????????????????????????????????????????????????????????????????????????????????????????????????????????????????????????????????????????????????????????????????????????????????????????????????????????????????????????????????????????????????????????????????????????????????????????????????????????????????????????????????????????????????????????????????????????????????????????????????????????????????????????????????????????????????????????????????????????????????????????????????????????????????????????????????????????????????????????????????????????????????????????????????????????????????????????????????????????????????????????????????????????????????????????????????ACTGCATTGAGAATGTTAATTCGAACAGAGCTTGGGAGCCCTGGTAGATTTATTGGGGATGATCAGATTTACAATGTAATTGTCACTGCTCATGCTTTTGTTATAATCTTTTTTATAGTCATACCTGTTATAATTGGAGGTTTTGGGAACTGATTAGTTCCATTAATATTAGGAGCTCCTGATATAGCATTTCCTCGTATAAATAATATAAGGTTCTGACTTCTACCTCCATCTTTAACCTTACTTCTCAGAAGGGGACTGGTTGAAAGAGGAGTAGGAACAGGGTGAACTGTCTATCCCCCTCTTGCAAGGGGTATTGCACATAGAGGAGCTTCTGTTGATTTAGGAATTTTTTCCTTACATTTAGCAGGAGCTTCCTCTATTTTAGGAGCAGTAAATTTTATTACCACTTGTATCAATATACGTACATCAGGGATAACTTTAGATCGGATACCTTTATTCGTTTGGTCTGTCTTTATCACTGCCATCTTATTACTTCTTTCTTTACCTGTATTGGCAGGAGCAATTACTATGTTATTAACAGATCGAAATTTAAATACTTCTTTTTTTGACCCTAGAGGAGGGGGAGACCCAGTTCTTTATCAACATCTATTT????????????????????????????????????????????????????????????????????????????????????????????????????????????????????????????????????????????????????????????????????????????????????????????????????????????????????????????????????????????????????????????????????????????????????????????????????????????????????????????????????????????????????????????????????????????????????????????????????????????????????????????????????????????????????????????????????????????????????????????????????????????????????????????????????????????????????????????????????????????????????????????????????????????????????????????????????????????????????????????????????????????????????????????????????????????????????????????????????????????????????????????????????????????????????????????????????????????????????????????????????????????????????????????????????????????????????????????????????????????????????????????????????????????????????????????????????????????????????????????????????????????????????????????????????????????????????????????????????????????????????????????????????????????????????????????????????????????????????????????????????????????????????????????????????????????????????????????????????????????????????????????????????????????????????????????????????????????????????????????????????????????????????????????????????????????????????????????????????????????????????????????????????????????????????????????????????????????????????????????????????????????????????????????????????????????????????????????????????????????????????????????????????????????????????????????????????????????????????????????????????????????????????????????????????????????????????????????????????????????????????????????????????????????????????????????????????????????????????????????????????????????????????????????????????????????????????????????????????????????????????????????????????????????????????????????????????????????????????????????????????????????????????????????????????????????????????????????????????????????????????????????????????????????????????????????????????????????????????????????????????????????????????????????????????????????????????????????????????????????????????????????????????????????????????????????????????????????????????????????????????????????????????????????????????????????????????????????????????
E6_HI9_3		??????????????????????????????????????????????????????????????????????????????????????????????????????????????????????????????????????????????????????????????????????????????????????????????????????????????????????????????????????????????????????????????????????????????????????????????????????????????????????????????????????????????????????????????????????????????????????????????????????????????????????????????????????????????????????????????????????????????????????????????????????????????????????????????????????????????????????????????????????????????????????????????????????????????????????????????????????????????????????????????????????????????????????????????????????????????????????????????????????????????????????????????????????????????????????????????????????????????????????????????????????????????????????????????????????????????????????????????????????????????????????????????????????????????????????????????????????????????????????????????????????ACTGCATTGAGAATGTTAATTCGAACAGAGCTTGGGAGCCCTGGTAGATTTATTGGGGATGATCAGATTTACAATGTAATTGTCACTGCTCATGCTTTTGTTATAATCTTTTTTATAGTCATACCTGTTATAATTGGAGGTTTTGGGAACTGATTAGTTCCATTAATATTAGGAGCTCCTGATATAGCATTTCCTCGTATAAATAATATAAGGTTCTGACTTCTACCTCCATCTTTAACCTTACTTCTCAGAAGGGGACTGGTTGAAAGAGGAGTAGGAACAGGGTGAACTGTCTATCCCCCTCTTGCAAGGGGTATTGCACATAGAGGAGCTTCTGTTGATTTAGGAATTTTTTCCTTACATTTAGCAGGAGCTTCCTCTATTTTAGGAGCAGTAAATTTTATTACCACTTGTATCAATATACGTACATCAGGGATAACTTTAGATCGGATACCTTTATTCGTTTGGTCTGTCTTTATCACTGCCATCTTATTACTTCTTTCTTTACCTGTATTGGCAGGAGCAATTACTATGTTATTAACAGATCGAAATTTAAATACTTCTTTTTTTGACCCTAGAGGAGGGGGAGACCCAGTTCTTTATCAACATCTATTT????????????????????????????????????????????????????????????????????????????????????????????????????????????????????????????????????????????????????????????????????????????????????????????????????????????????????????????????????????????????????????????????????????????????????????????????????????????????????????????????????????????????????????????????????????????????????????????????????????????????????????????????????????????????????????????????????????????????????????????????????????????????????????????????????????????????????????????????????????????????????????????????????????????????????????????????????????????????????????????????????????????????????????????????????????????????????????????????????????????????????????????????????????????????????????????????????????????????????????????????????????????????????????????????????????????????????????????????????????????????????????????????????????????????????????????????????????????????????????????????????????????????????????????????????????????????????????????????????????????????????????????????????????????????????????????????????????????????????????????????????????????????????????????????????????????????????????????????????????????????????????????????????????????????????????????????????????????????????????????????????????????????????????????????????????????????????????????????????????????????????????????????????????????????????????????????????????????????????????????????????????????????????????????????????????????????????????????????????????????????????????????????????????????????????????????????????????????????????????????????????????????????????????????????????????????????????????????????????????????????????????????????????????????????????????????????????????????????????????????????????????????????????????????????????????????????????????????????????????????????????????????????????????????????????????????????????????????????????????????????????????????????????????????????????????????????????????????????????????????????????????????????????????????????????????????????????????????????????????????????????????????????????????????????????????????????????????????????????????????????????????????????????????????????????????????????????????????????????????????????????????????????????????????????????????????????????????????????????
E6_HI9_4		??????????????????????????????????????????????????????????????????????????????????????????????????????????????????????????????????????????????????????????????????????????????????????????????????????????????????????????????????????????????????????????????????????????????????????????????????????????????????????????????????????????????????????????????????????????????????????????????????????????????????????????????????????????????????????????????????????????????????????????????????????????????????????????????????????????????????????????????????????????????????????????????????????????????????????????????????????????????????????????????????????????????????????????????????????????????????????????????????????????????????????????????????????????????????????????????????????????????????????????????????????????????????????????????????????????????????????????????????????????????????????????????????????????????????????????????????????????????????????????????????????ACTGCATTGAGAATGTTAATTCGAACAGAGCTTGGGAGCCCTGGTAGATTTATTGGGGATGATCAGATTTACAATGTAATTGTCACTGCTCATGCTTTTGTTATAATCTTTTTTATAGTCATACCTGTTATAATTGGAGGTTTTGGGAACTGATTAGTTCCATTAATATTAGGAGCTCCTGATATAGCATTTCCTCGTATAAATAATATAAGGTTCTGACTTCTACCTCCATCTTTAACCTTACTTCTCAGAAGGGGACTGGTTGAAAGAGGAGTAGGAACAGGGTGAACTGTCTATCCCCCTCTTGCAAGGGGTATTGCACATAGAGGAGCTTCTGTTGATTTAGGAATTTTTTCCTTACATTTAGCAGGAGCTTCCTCTATTTTAGGAGCAGTAAATTTTATTACCACTTGTATCAATATACGTACATCAGGGATAACTTTAGATCGGATACCTTTATTCGTTTGGTCTGTCTTTATCACTGCCATCTTATTACTTCTTTCTTTACCTGTATTGGCAGGAGCAATTACTATGTTATTAACAGATCGAAATTTAAATACTTCTTTTTTTGACCCTAGAGGAGGGGGAGACCCAGTTCTTTATCAACATCTATTT????????????????????????????????????????????????????????????????????????????????????????????????????????????????????????????????????????????????????????????????????????????????????????????????????????????????????????????????????????????????????????????????????????????????????????????????????????????????????????????????????????????????????????????????????????????????????????????????????????????????????????????????????????????????????????????????????????????????????????????????????????????????????????????????????????????????????????????????????????????????????????????????????????????????????????????????????????????????????????????????????????????????????????????????????????????????????????????????????????????????????????????????????????????????????????????????????????????????????????????????????????????????????????????????????????????????????????????????????????????????????????????????????????????????????????????????????????????????????????????????????????????????????????????????????????????????????????????????????????????????????????????????????????????????????????????????????????????????????????????????????????????????????????????????????????????????????????????????????????????????????????????????????????????????????????????????????????????????????????????????????????????????????????????????????????????????????????????????????CGAAAGTGAGTTCGTATCTCTCAAGCGGAACGAGAACTCTTTCTCTACGTTCGGCGACGTCGTTCGCCGACCCTTCCTCGAGTCTGTCGGAGCTCCTCTCTTATTTCGGAGGCAGACA-TAAATCTTTTTAAAACCACCAAAAAAATGGGTCGCATTCGCCTTCCCTCTTTCTTT----ATTCGAGGTTTCGTTTTGCGCGTTTATCTCTTCGGAAGTGCTCGCTCGAACTCGTCCTCTTTTTCATTCCCTCTCT-ATTTCTGGAAATTCCACGAGCCCGTCGCCCGTTCCA-TCGGTTCGGGAAAGATGCCTGGAACGAAAGGAAATACTTAAAGAG--AAGGGTAGTGGAGAAGC---GAGTTAGAACGTGCACGTTTTTCGC-TTGAGGTTTCGCGTAACTACTTGCCTCGGGTTGTAAATGGAAGTTGGAAGGGTATACGTATGTAAATACATATGTATATTTGCGTATCCGGTGGAGGAAAGATGTGTCGGTCGAAGACGGGGATAAAATAAGGAGGTACTACGAAAGACTCGAGGGCGTTAACGAACGACGTCGGTGGCTAGGATCGAGTCAGTGTTCTAGCGATACCGAGAAATGATACTTGTTTGGTTTGATCCGATCGCCCTAGTAGTAGTTTGGGGCGTCTCCGGGGTGGTATTGGCGAGGTTGCCTTTGAATAGATTTTCATCGGATCTTCCTCCGTCTCTCACTACCCCCGTCGATAATAATTGCGGAGGCGTCCTCGTGTCTACGAACCAGGCTCGGCGCAAGACCGGGGCTCGTCGTCGCCCTCTCCTCGCTCTCATTTCGTTCTTCGGAGCGTTTTGACGCGGCGGAGCCGGCGGGCGAGTACCTTGAGCGTACTGGTTAGTACCCGAAAGATGGTGATCTATGCCTGGTTAGGACGAAGCCAGAGGAAACTCTGGTGGAGGTCCGCAGCGGTTCTGACGTGCAA
E6_HI9_5		??????????????????????????????????????????????????????????????????????????????????????????????????????????????????????????????????????????????????????????????????????????????????????????????????????????????????????????????????????????????????????????????????????????????????????????????????????????????????????????????????????????????????????????????????????????????????????????????????????????????????????????????????????????????????????????????????????????????????????????????????????????????????????????????????????????????????????????????????????????????????????????????????????????????????????????????????????????????????????????????????????????????????????????????????????????????????????????????????????????????????????????????????????????????????????????????????????????????????????????????????????????????????????????????????????????????????????????????????????????????????????????????????????????????????????????????????????????????????????????????????????ACTGCATTGAGAATGTTAATTCGAACAGAGCTTGGGAGCCCTGGTAGATTTATTGGGGATGATCAGATTTACAATGTAATTGTCACTGCTCATGCTTTTGTTATAATCTTTTTTATAGTCATACCTGTTATAATTGGAGGTTTTGGGAACTGATTAGTTCCATTAATATTAGGAGCTCCTGATATAGCATTTCCTCGTATAAATAATATAAGGTTCTGACTTCTACCTCCATCTTTAACCTTACTTCTCAGAAGGGGACTGGTTGAAAGAGGAGTAGGAACAGGGTGAACTGTCTATCCCCCTCTTGCAAGGGGTATTGCACATAGAGGAGCTTCTGTTGATTTAGGAATTTTTTCCTTACATTTAGCAGGAGCTTCCTCTATTTTAGGAGCAGTAAATTTTATTACCACTTGTATCAATATACGTACATCAGGGATAACTTTAGATCGGATACCTTTATTCGTTTGGTCTGTCTTTATCACTGCCATCTTATTACTTCTTTCTTTACCTGTATTGGCAGGAGCAATTACTATGTTATTAACAGATCGAAATTTAAATACTTCTTTTTTTGACCCTAGAGGAGGGGGAGACCCAGTTCTTTATCAACATCTATTT????????????????????????????????????????????????????????????????????????????????????????????????????????????????????????????????????????????????????????????????????????????????????????????????????????????????????????????????????????????????????????????????????????????????????????????????????????????????????????????????????????????????????????????????????????????????????????????????????????????????????????????????????????????????????????????????????????????????????????????????????????????????????????????????????????????????????????????????????????????????????????????????????????????????????????????????????????????????????????????????????????????????????????????????????????????????????????????????????????????????????????????????????????????????????????????????????????????????????????????????????????????????????????????????????????????????????????????????????????????????????????????????????????????????????????????????????????????????????????????????????????????????????????????????????????????????????????????????????????????????????????????????????????????????????????????????????????????????????????????????????????????????????????????????????????????????????????????????????????????????????????????????????????????????????????????????????????????????????????????????????????????????????????????????????????????????????????????????????????????????????????????????????????????????????????????????????????????????????????????????????????????????????????????????????????????????????????????????????????????????????????????????????????????????????????????????????????????????????????????????????????????????????????????????????????????????????????????????????????????????????????????????????????????????????????????????????????????????????????????????????????????????????????????????????????????????????????????????????????????????????????????????????????????????????????????????????????????????????????????????????????????????????????????????????????????????????????????????????????????????????????????????????????????????????????????????????????????????????????????????????????????????????????????????????????????????????????????????????????????????????????????????????????????????????????????????????????????????????????????????????????????????????????????????????????????????????????????????????
E7_16HI11L01	TTTGAGCTAAGAATCTAAATAAAGCAAGATTACTACTAAATATTTTAGTTTTAGGTAAAATTTAAACCTAAATTTATTTATATAGTCAAATTTCAAATCTTAAGAGATAAACAAGG-ATTAGATACCCTTCTATACTTGAGGCCTTTAAGCAGGGTAGTAACTAGTTATGTTCTTCAAACCCAAAGGATTTGGCGGTGTTCTATATAATTAGAGGAACCTGTAAAATAATCGAAATTACGCGCTAAATCTTACCAAAGCTAGGCTTGTATACCGTCGTCTGGGTAGTTCTAAAAAGACCTACCTAGCTGAGACATATCTATGGCAGATCAAGGTGCAGCTTGCTTTGGATATTATGGGTTACAATCTAAATATAGTTAGATAACCTCTGAAATAGGATTTAATAGTAATTTAAGTTTAATACACTAAAATAAAATTTCCATAGAGCATGTACATATCGCCCGTCACTCTCATCNTCTCGCTTACTAACTAAACAGTAGGTAGATTCTGCCCAATGAAACTTAAATGGCCGCAGTATTCTGACTGTGCTAAGGTAGCATAATAATTTGCCTTTTAATTGAGGGCTAGTATGAATGAACTGACGAAGAGAAAATTGTCTCTATACTTTATATCTATGTAAAAAAGCCTAGATACTGTAGGGGGACGATAAGACCCTAAAAGCTTTACCCTTAAAGCTTTTAAAAATA-TTGGGGTTTTACTGGGGCGGTAATTCTTCTAACAAGAATTGGTAAAACACACTGAGTGAACTCACTTAACTTATTCTAAGTTACTTTAGGGATAACAGCGTAATTTTCTGCTAGAGTTCTTATCGACCAGAGAGTTTGCGACCTCGATGTTGAATTGAGACCCTGCTTAGAGCAGCATCTAAATAAAGGAAGACTGTTCGTCTTTTAAATTCTCACG??????????????????????????????????????????????????????????????????????????????????????????????????????????????????????????????????????????????????????????????????????????????????????????????????????????????????????????????????????????????????????????????????????????????????????????????????????????????????????????????????????????????????????????????????????????????????????????????????????????????????????????????????????????????????????????????????????????????????????????????????????????????????????????????????????????????????????????????????????????????????????????????????????????????????????????????????????????????????????????????????????????????????TCTTCTTTCTACTATTCCATATATTGGTACAGATTTAGTTCAATGGCTTTGAGGAGGATTTGCAGTTGACGCTGCTACACTAACTCGATTCTTTTCATTCCATTTTCTTTTACCTTTTGTTATTGCAGCTATAGTGGTAATTCATATTTTATTTTTACACCAGACAGGTTCTTCTAACCCTTTAGGGGTAGAAAGCTCTCCTAATAAAATCCCATTTCATCCTTACTTTACTTTAAAAGATATATTTGGTTTTATTCTTATACTATTCTTTCTTATAATAGTGACCTTAATCTCTCCTTACGGCTTAGGAGACCCTGAAAACTTTAACCCTGCTAACCCACTAACGACNCCCCCTTCGTAAGTCTACCGGAGGTAAGGCTCCGCGCAAACAACTGGCTACCAAAGCCGCTCGAAAATCAGCCCCCGCCACCGGAGGTGTCAAGAAACCCCACAGGTACCGCCCCGGTACCGTCGCTCTTAGGGAGATCAGACGTTACCAAAAGAGTACCGAGTTGCTCATTAGAAAGTTACCCTTCCAGCGTCTCGTCAGAGAAATAGCTCAAGACTTCAAAACCGACCTCAGGTTCCAGTCCTCCGCCGTCATGGCCCTTCAGGAAGCTTCCGAAGCTTACCTCGTCGGTCTCTTCGAAGACACCAACTTGTGCGCTATCCACGCCAAGAGA?????????????????????????????????????????????????????????????????????????????????????????????????????????????????????????????????????????????????????????????????????????????????????????????????????????????????????????????????????????????????????????????????????????????????????????????????????????????????????????????????????????????????????????????????????????????????????????????????????????????????????????????????????????????????????????????????????????????????????????????????????????????????????????????????????????????????????????????????????????????????????????????????????????????????????????????????????????????????????????????????????????????????????????????????????????????????????????????????????????????????????????????????????????????????????????????????????????????????????????????????????????????????????????????????????????????????????????????????????????????????????????????????????????????????????????????????????????????????????????????????????????????????????????????????????????????????????????????????????????????????????????????????????????????????????????????????????????????????????????????????????????????????????????????????????????????????????????????????????????????????????????????????????????????????????????????????????????????????????????????????????????????????????????????????????????????????????????????????????????????????????????????????????????????????????????????????????????????????????????????????????????????????????????????????????????????????????????????????????????????????????????????????????????????????????????????????????????????????????????????????????????????????????????
E7_16HI11L02	TTTGAGCTAAGAATCTAAATAAAGCAAGATTACTACTAAATATTTTAGTTTTAGGTAAAATTTAAACCTAAATTTATTTATATAGTCAAATTTCAAATCTTAAGAGATAAACAAGG-ATTAGATACCCTTCTATACTTGAGGCCTTTAAGCAGGGTAGTAACTAGTTATGTTCTTCAAACCCAAAGGATTTGGCGGTGTTCTATATAATTAGAGGAACCTGTAAAATAATCGAAATTACGCGCTAAATCTTACCAAAGCTAGGCTTGTATACCGTCGTCTGGGTAGTTCTAAAAAGACCTACCTAGCTGAGACATATCTATGGCAGATCAAGGTGCAGCTTGCTTTGGATATTATGGGTTACAATCTAAATATAGTTAGATAACCTCTGAAATAGGATTTAATAGTAATTTAAGTTTAATACACTAAAATAAAATTTCCATAGAGCATGTACATATCGCCCGTCACTCTCATCTTCTCGCTTACTAACTAAACAGTAGGTAGATTCTGCCCAATGAAACTTAAATGGCCGCAGTATTCTGACTGTGCTAAGGTAGCATAATAATTTGCCTTTTAATTGAGGGCTAGTATGAATGAACTGACGAAGAGAAAATTGTCTCTATACTTTATATCTATGTAAAAAAGCCTAGATACTGTAGGGGGACGATAAGACCCTAAAAGCTTTACCCTTAAAGCTTTTAAAAATA-TTGGGGTTTTACTGGGGCGGTAATTCTTCTAACAAGAATTGGTAAAACACACTGAGTGAACTCACTTAACTTATTCTAAGTTACTTTAGGGATAACAGCGTAATTTTCTGCTAGAGTTCTTATCGACCAGAGAGTTTGCGACCTCGATGTTGAATTGAGACCCTGCTTAGAGCAGCATCTAAATAAAGGAAGACTGTTCGTCTTTTAAATTCTCACG??????????????????????????????????????????????????????????????????????????????????????????????????????????????????????????????????????????????????????????????????????????????????????????????????????????????????????????????????????????????????????????????????????????????????????????????????????????????????????????????????????????????????????????????????????????????????????????????????????????????????????????????????????????????????????????????????????????????????????????????????????????????????????????????????????????????????????????????????????????????????????????????????????????????????????????????????????????????????????????????????????????????????TCTTCTTTCTACTATTCCATATATTGGTACAGACTTAGTTCAATGGCTTTGAGGAGGATTTGCAGTTGACGCTGCTACACTAACTCGATTCTTTTCATTCCATTTTCTTTTACCTTTTGTTATTACAGCTATAGTGGTAATTCATATTTTATTTTTACACCAGACAGGTTCTTCTAACCCTTTAGGGGTAGAAAGCTCTCCTAATAAAATCCCATTTCATCCTTACTTTACTTTTAAAGATATATTTGGTTTTATTCTTATACTATTCTTTCTTATAATAGTGACCCTAATCTCTCCTTACGGCTTAGGAGACCCTGAAAACTTTAACCCTGCTAACCCACTNACGACTCCCCCTTCGTAAGTCTACCGGAGGTAAGGCTCCGCGCAAACAACTGGCTACCAAAGCCGCTCGAAAATCAGCCCCCGCCACCGGAGGTGTCAAGAAACCCCACAGGTACCGCCCCGGTACCGTCGCTCTTAGGGAGATCAGACGTTACCAAAAGAGTACCGAGTTGCTCATTAGAAAGTTACCCTTCCAGCGTCTCGTCAGAGAAATAGCTCAAGACTTCAAAACCGACCTCAGGTTCCAGTCCTCCGCCGTCATGGCCCTTCAGGAAGCTTCCGAAGCTTACCTCGTCGGTCTCTTCGAAGACACCAACTTGTGCGCTATCCACGCCAAGAGA?????????????????????????????????????????????????????????????????????????????????????????????????????????????????????????????????????????????????????????????????????????????????????????????????????????????????????????????????????????????????????????????????????????????????????????????????????????????????????????????????????????????????????????????????????????????????????????????????????????????????????????????????????????????????????????????????????????????????????????????????????????????????????????????????????????????????????????????????????????????????????????????????????????????????????????????????????????????????????????????????????????????????????????CGAAAGTGAGTTCGTATCTCTCAAGCGGAACGAGAACTCTTTCTCTACGTTCGGCGACGTCGTTCGCCGACCCTTCCTCGAGTCTGTCGGAGCTCCTCTCTTATTTCGGAGGCAGACA-TAAATCTTTTTAAAACCACCAAAAAAATGGGTCGCATTCGCCTTCCCTCTTTCTTT----ATTCGAGGTTTCGTTTTGCGCGTTTATCTCTTCGGAAGTGCTCGCTCGAACTCGTCCTCTTTTTCATTCCCTCTCT-ATTTCTGGAAATTCCACGAGCCCGTCGCCCGTTCCA-TCGGTTCGGGAAAGATGCCTGGAACGAAAGGAAATACTTAAAGAG--AAGGGTAGTGGAGAAGC---GAGTTAGAACGTGCACGTTTTTCGC-TTGAGGTTTCGCGTAACTACTTGCCTCGGGTTGTAAATGGAGGTTGGAAGGGTATACGTATGTAAATACATATGTATATTTGCGTATCCGGTGGAGGAAAGATGTGTCGGTCGAAGACGGGGATAAAATAAGGAGGTACTACGAAAGACTCGAGGGCGTTAACGAACGACGTCGGTGGCTAGGATCGAGTCAGTGTTCTAGCGATACCGAGAAATGATACTTGTTTGGTCTGATCCGATCGCCCTAGTAGTAGTCTGGGGCGTCTCCGGGGTGGTATTGGCGAGGTTGCCTTTGAATAGATTTTCATCGGATCTTCCTCCGTCTCTCACTACCCCCGTCGATAATAATTGCGGAGGCGTCCTCGTGTCTACGAACCAGGCTCGGCGCAAGACCGGGGCTCGTCGTCGCCCTCTCCTCGCTCTCATTTCGTTCTTCGGAGCGTTTTGACGCGGCGGAGCCGGCGGGCGAGTACCTTGAGCGTACTGGTTAGTACCCGAAAGATGGTGATCTATGCCTGGTTAGGACGAAGCCAGAGGAAACTCTGGTGGAGGTCCGCAGCGGTTCTGACGTGCAA
E7_16HI11L03	?????????????????????????????????????????????????????????????????????????????????????????????????????????????????????????????????????????????????????????????????????????????????????????????????????????????????????????????????????????????????????????????????????????????????????????????????????????????????????????????????????????????????????????????????????????????????????????????????????????????????????????????????????????????????????????????????????????????????????????????CGCTTACTAACTAAACAGTAGGTAGATTCTGCCCAATGAAACTTAAATGGCCGCAGTATTCTGACTGTGCTAAGGTAGCATAATAATTTGCCTTTTAATTGAGGGCTAGTATGAATGAACTGACGAAGAGAAAATTGTCTCTATACTTTATATCTATGTAAAAAAGCCTAGATACTGTAGGGGGACGATAAGACCCTAAAAGCTTTACCCTTAAAGCTTTTAAAAATA-TTGGGGTTTTACTGGGGCGGTAATTCTTCTAACAAGAATTGGTAAAACACACTGAGTGAACTCACTTAACTTATTCTAAGTTACTTTAGGGATAACAGCGTAATTTTCTGCTAGAGTTCTTATCGACCAGAGAGTTTGCGACCTCGATGTTGAATTGAGACCCTGCTTAGAGCAGCATCTAAATAAAGGAAGACTGTTCGTCTTTTAAATTCTCACG??????????????????????????????????????????????????????????????????????????????????????????????????????????????????????????????????????????????????????????????????????????????????????????????????????????????????????????????????????????????????????????????????????????????????????????????????????????????????????????????????????????????????????????????????????????????????????????????????????????????????????????????????????????????????????????????????????????????????????????????????????????????????????????????????????????????????????????????????????????????????????????????????????????????????????????????????????????????????????????????????????????????????????????????????????????????????????????????????????????????????????????????????????????????????????????????????????????????????????????????????????????????????????????????????????????????????????????????????????????????????????????????????????????????????????????????????????????????????????????????????????????????????????????????????????????????????????????????????????????????????????????????????????????????????????????????????????????????????????????????????????????????????????????????????????????????????????????????????????????????????????????????????????????????????????????????????????????????????????????????????????????????????????????????????????????????????????????????????????????????????????????????????????????????????????????????????????????????????????????????????????????????????????????????????????????????????????????????????????????????????????????????????????????????????????????????????????????????????????????????????????????????????????????????????????????????????????????????????????????????????????????????????????????????????????????????????????????????????????????????????????????????????????????????????????????????????????????????????????????????????????????????????????????????????????????????????????????????????????????????????????????????????????????????????????????????????????????????????????????????????????????????????????????????????????????????????????????????????????????????????????????????????????????????????????????????????????????????????????????????????????????????????????????????????????????????????????????????????????????????????????????????????????????????????????????????????????????????????????????????????????????????????????????????????????????????????????????????????????????????????????????????????????????????????????????????????????????????????????????????????????????????????????????????????????????????????????????????????????????????????????????????????????????????????????????????????????????????????????????????????????????????????????????????????????????????????????????????????????????????????????????????????????????????????????????????????????????????????????????????????????????????????????????????????????????????????????????????????????????????????????????????????????????????????????????????????????????????????????????????????????
E7_16HI11L04	?????????????????????????????????????????????????????????????????????????????????????????????????????????????????????????????????????????????????????????????????????????????????????????????????????????????????????????????????????????????????????????????????????????????????????????????????????????????????????????????????????????????????????????????????????????????????????????????????????????????????????????????????????????????????????????????????????????????????????????????CGCTTACTAACTAAACAGTAGGTAGATTCTGCCCAATGAAACTTAAATGGCCGCAGTATTCTGACTGTGCTAAGGTAGCATAATAATTTGCCTTTTAATTGAGGGCTAGTATGAATGAACTGACGAAGAGAAAATTGTCTCTATACTTTATATCTATGTAAAAAAGCCTAGATACTGTAGGGGGACGATAAGACCCTAAAAGCTTTACCCTTAAAGCTTTTAAAAATA-TTGGGGTTTTACTGGGGCGGTAATTCTTCTAACAAGAATTGGTAAAACACACTGAGTGAACTCACTTAACTTATTCTAAGTTACTTTAGGGATAACAGCGTAATTTTCTGCTAGAGTTCTTATCGACCAGAGAGTTTGCGACCTCGATGTTGAATTGAGACCCTGCTTAGAGCAGCATCTAAATAAAGGAAGACTGTTCGTCTTTTAAATTCTCACG??????????????????????????????????????????????????????????????????????????????????????????????????????????????????????????????????????????????????????????????????????????????????????????????????????????????????????????????????????????????????????????????????????????????????????????????????????????????????????????????????????????????????????????????????????????????????????????????????????????????????????????????????????????????????????????????????????????????????????????????????????????????????????????????????????????????????????????????????????????????????????????????????????????????????????????????????????????????????????????????????????????????????????????????????????????????????????????????????????????????????????????????????????????????????????????????????????????????????????????????????????????????????????????????????????????????????????????????????????????????????????????????????????????????????????????????????????????????????????????????????????????????????????????????????????????????????????????????????????????????????????????????????????????????????????????????????????????????????????????????????????????????????????????????????????????????????????????????????????????????????????????????????????????????????????????????????????????????????????????????????????????????????????????????????????????????????????????????????????????????????????????????????????????????????????????????????????????????????????????????????????????????????????????????????????????????????????????????????????????????????????????????????????????????????????????????????????????????????????????????????????????????????????????????????????????????????????????????????????????????????????????????????????????????????????????????????????????????????????????????????????????????????????????????????????????????????????????????????????????????????????????????????????????????????????????????????????????????????????????????????????????????????????????????????????????????????????????????????????????????????????????????????????????????????????????????????????????????????????????????????????????????????????????????????????????????????????????????????????????????????????????????????????????????????????????????????????????????????????????????????????????????????????????????????????????????????????????????????????????????????????????????????????????????????????????????????????????????????????????????????????????????????????????????????????????????????????????????????????????????????????????????????????????????????????????????????????????????????????????????????????????????????????????????????????????????????????????????????????????????????????????????????????????????????????????????????????????????????????????????????????????????????????????????????????????????????????????????????????????????????????????????????????????????????????????????????????????????????????????????????????????????????????????????????????????????????????????????????????????????????????
E7_16HI11L05	?????????????????????????????????????????????????????????????????????????????????????????????????????????????????????????????????????????????????????????????????????????????????????????????????????????????????????????????????????????????????????????????????????????????????????????????????????????????????????????????????????????????????????????????????????????????????????????????????????????????????????????????????????????????????????????????????????????????????????????????CGCTTACTAACTAAACAGTAGGTAGATTCTGCCCAATGAAACTTAAATGGCCGCAGTATTCTGACTGTGCTAAGGTAGCATAATAATTTGCCTTTTAATTGAGGGCTAGTATGAATGAACTGACGAAGAGAAAATTGTCTCTATACTTTATATCTATGTAAAAAAGCCTAGATACTGTAGGGGGACGATAAGACCCTAAAAGCTTTACCCTTAAAGCTTTTAAAAATA-TTGGGGTTTTACTGGGGCGGTAATTCTTCTAACAAGAATTGGTAAAACACACTGAGTGAACTCACTTAACTTATTCTAAGTTACTTTAGGGATAACAGCGTAATTTTCTGCTAGAGTTCTTATCGACCAGAGAGTTTGCGACCTCGATGTTGAATTGAGACCCTGCTTAGAGCAGCATCTAAATAAAGGAAGACTGTTCGTCTTTTAAATTCTCACG??????????????????????????????????????????????????????????????????????????????????????????????????????????????????????????????????????????????????????????????????????????????????????????????????????????????????????????????????????????????????????????????????????????????????????????????????????????????????????????????????????????????????????????????????????????????????????????????????????????????????????????????????????????????????????????????????????????????????????????????????????????????????????????????????????????????????????????????????????????????????????????????????????????????????????????????????????????????????????????????????????????????????????????????????????????????????????????????????????????????????????????????????????????????????????????????????????????????????????????????????????????????????????????????????????????????????????????????????????????????????????????????????????????????????????????????????????????????????????????????????????????????????????????????????????????????????????????????????????????????????????????????????????????????????????????????????????????????????????????????????????????????????????????????????????????????????????????????????????????????????????????????????????????????????????????????????????????????????????????????????????????????????????????????????????????????????????????????????????????????????????????????????????????????????????????????????????????????????????????????????????????????????????????????????????????????????????????????????????????????????????????????????????????????????????????????????????????????????????????????????????????????????????????????????????????????????????????????????????????????????????????????????????????????????????????????????????????????????????????????????????????????????????????????????????????????????????????????????????????????????????????????????????????????????????????????????????????????????????????????????????????????????????????????????????????????????????????????????????????????????????????????????????????????????????????????????????????????????????????????????????????????????????????????????????????????????????????????????????????????????????????????????????????????????????????????????????????????????????????????????????????????????????????????????????????????????????????????????????????????????????????????????????????????????????????????????????????????????????????????????????????????????????????????????????????????????????????????????????????????????????????????????????????????????????????????????????????????????????????????????????????????????????????????????????????????????????????????????????????????????????????????????????????????????????????????????????????????????????????????????????????????????????????????????????????????????????????????????????????????????????????????????????????????????????????????????????????????????????????????????????????????????????????????????????????????????????????????????????????????????????
E7_Tai18		TTTGAGCTAAGAATCTAAATAAAGCAAGATTACTACTAAATATTTTAGTTTTAGGTAAAATTTAAACCTAAATTTATTTATATAGTCAAATTTCAAATCTTAAGAGATAAACAAGG-ATTAGATACCCTTCTATACTTGAGGCCTTTAAGCAGGGTAGTAACTAGTTATGTTCTTCAAACCCAAAGGATTTGGCGGTGTTCTATATAATTAGAGGAACCTGTAAAATAATCGAAATTACGCGCTAAATCTTACCAAAGCTAGGCTTGTATACCGTCGTCTGGGTAGTTCTAAAAAGACCTACCTAGCTGAGACATATCTATGGCAGATCAAGGTGCAGCTTGCTTTGGATATTATGGGTTACAATCTAAATATAGTTAGATAACCTCTGAAATAGGATTTAATAGTAATTTAAGTTTAATACACTAAAATAAAATTTCCATAGAGCATGTACATATCGCCCGTCACTCTCATCTTCTCGCCTACTAACTAAACAGTAGGTAGATTCTGCCCAATGAAACTTAAATGGCCGCAGTATTCTGACTGTGCTAAGGTAGCATAATAATTTGCCTTTTAATTGAGGGCTAGTATGAATGAACTGACGAAGAGAAAATTGTCTCTATACTTTATATCTATGTAAAAAAGCCTAGATACTGTAGGGGGACGATAAGACCCTAAAAGCTTTACCCTTAAAGCTTTTAAAAATA-TTGGGGTTTTACTGGGGCGGTAATTCTTCTAACAAGAATTGGTAAAACACACTGAGTGAACTCACTTAACTTATTCTAAGTTACTTTAGGGATAACAGCGTAATTTTCTGCTAGAGTTCTTATCGACCAGAGAGTTTGCGACCTCGATGTTGAATTGAGACCCTGCTTAGAGCAGCATCTAAATAAAGGAAGACTGTTCGTCTTTTAAATTCTCACG???????????????????????????????????????????ACTGCATTGAGAATGTTAATTCGAACAGAGCTTGGGAGCCCTGGTAGATTTATTGGGGATGATCAGATTTATAATGTAATTGTCACTGCTCATGCTTTTGTTATAATCTTTTTTATAGTTATACCTGTTATAATTGGAGGTTTTGGGAACTGATTAGTTCCATTAATATTAGGAGCTCCTGATATAGCATTCCCTCGTATAAATAATATGAGGTTTTGACTTTTACCTCCATCTTTAACCTTACTTCTCAGAAGGGGACTGGTTGAAAGAGGAGTAGGAACAGGGTGAACTGTCTACCCTCCTCTTGCAAGGGGTATTGCACATAGAGGGGCTTCTGTTGATTTAGGGATTTTTTCCTTACATTTAGCAGGAGCTTCCTCTATTTTAGGAGCAGTAAATTTTATTACCACTTGTATCAATATACGTACATCAGGGATAACTTTAGATCGGATACCTTTATTCGTTTGGTCTGTCTTTATCACTGCCATCTTATTACTTCTTTCTTTACCTGTATTGGCAGGAGCAATTACTATGTTATTAACAGATCGAAATTTAAATACTTCTTTTTTTGACCCTAGAGGAGGGGGAGACCCAGTTCTTTATCAACATCTATTTTCTTCTTTCTACTATTCCATATATTGGTACAGACTTAGTTCAATGGCTTTGAGGAGGATTTGCAGTTGACGCTGCTACACTAACTCGATTCTTTTCATTCCATTTTCTTTTACCTTTTGTTATTACAGCTATAGTGGTAATTCATATTTTATTTTTACACCAGACAGGTTCTTCTAACCCTTTAGGGGTAGAAAGCTCTCCTAATAAAATCCCATTTCATCCTTACTTTACTTTTAAAGATATATTTGGTTTTATTCTTATACTATTCTTTCTTATAATAGTGACCCTAATCTCTCCTTACGGCTTAGGAGACCCTGAAAACTTTAACCCTGCTAACCCACTAACGACTCCCCCT?????????????????????????????????????????????????????????????????????????????????????????????????????????????????????????????????????????????????????????????????????????????????????????????????????????????????????????????????????????????????????????????????????????????????????????????????????????????????????????????????????????????????????????????????????????????????????????????????????????????????????????????????????????????????????????????????????????????????????????????????????????????????????????????????????????????????????????????????????????????????????????????????????????????????????????????????????????????????????????????????????????????????????????????????????????????????????????????????????????????????????????????????????????????????????????????????????????????????????????????????????????????????????????????????????????????????????????????????????????????????????????????????????????????????????????????????????????????????????????????????????????????????????????????????????????????????????????????????????????????????????????????????????????????????????????????????????????????????????????????????????????????????????????????????????????????????????????????????????????????????????????????????????????????????????????????????????????????????????????????????????????????????????????????????????????????????????????????????????????????????????????????????????????????????????????????????????????????????????????????????????????????????????????????????????????????????????????????????????????????????????????????????????????????????????????????????????????????????????????????????????????????????????????????????????????????????????????????????????????????????????????????????????????????????????????????????????????????????????????????????????????????????????????????????????????????????????????????????????????????????????????????????????????????????????????????????????????????????????????????????????????????????????????????????
E8_16HI15L01	TTTGAGCTAAGAATCTAAATAAAGCAAGATTACTACTAAATATTTTAGTTTTAGGTAAAATTTAAACCTAAATTTATTTATATAGTTAAATTTCAAATCTTGAGAGATAAACAAGG-ATTAGATACCCTTCTATACTTGAGGCCTTTAAGCAGGGTAGTAACTAGTTATGTTCTTCAAACCCAAAGGATTTGGCGGTGTTCTATATAATTAGAGGAACCTGTAAAATAATCGAAATTACGCGCTAAATCTTACCAAAGCTAGGCTTGTATACCGTCGTCTGGGTAGTTCTAAAAAGACCTACCTAGCTGAGATATATCTATGGCAGATCAAGGTGCAGCTTGCTTTGGATGTTATGGGTTACAATCTAAATATAGTTAGATAACCTCTGAAATAGGATTTAATAGTAATTTAAGTTTAATACACTAAAATAAAATTTCCATAGAGCATGTACATATCGCCCGTCACTCTCATCNTCTCGCTTACTAACTAAACAGTAGGTAGATTCTGCCCAATGAAACTTAAATGGCCGCAGTATCCTGACTGTGCTAAGGTAGCATAATAATTTGCCTTTTAATTGAGGGCTAGTATGAATGAACTGACGAAGAGAAAATTGTCTCTATACTTTATATCTATGTAAAAAAGCCTAGATACTGTAGGGGGACGATAAGACCCTAAAAGCTTTACCCTTAAAGCTTTTAAAAATA-TTGGGGTTTTACTGGGGCGGTAATTCTTCTAACAAGAATTGATAAAACACACTGAGTGAACTCACTTAACTTATTCTAAGTTACTTTAGGGATAACAGCGTAATTTTCTGCTAGAGTTCTTATCGACCAGAGAGTTTGCGACCTCGATGTTGAATTGAGACCCTACTTAGAGCAGCATCTAAATAAAGGAAGACTGTTCGTCTTTTAAATTCTCACGTACTTTATATTTTGTATTTGGAGCATGGGCTGGGGCAGTAGGAACTGCATTGAGAATGTTAATTCGAACAGAGCTTGGGAGCCCTGGTAGATTTATTGGGGATGATCAGATTTACAATGTAATTGTCACTGCTCATGCTTTTGTTATAATCTTTTTTATAGTTATACCTGTTATAATTGGAGGTTTTGGGAACTGATTAGTTCCATTAATATTAGGAGCTCCTGATATAGCATTTCCTCGTATAAATAATATAAGGTTCTGACTTCTACCTCCATCTCTAACCTTACTTCTCAGAAGGGGACTGGTTGAAAGAGGAGTAGGAACAGGGTGAACTGTCTATCCCCCTCTTGCAAGGGGTATTGCACATAGAGGAGCTTCTGTTGATTTAGGAATTTTTTCCTTACATTTAGCAGGAGCTTCCTCTATTTTAGGAGCAGTAAATTTTATTACCACTTGTATCAATATACGTACATCAGGGATAACTTTAGATCGGATACCTTTATTCGTTTGGTCTGTCTTTATCACTGCCATCTTATTACTTCTTTCTTTACCTGTATTGGCAGGAGCAATTACTATGTTATTAACAGATCGAAATTTAAATACTTCTTTTTTTGACCCTAGAGGAGGGGGAGACCCAGTTCTTTATCAACATCTATTTTCTTCTTTCTACTATTCCATATATTGGTACAGATCTTGTTCAATGGCTTTGAGGAGGATTTGCAGTTGACGCTGCTACACTAACTCGATTCTTTTCATTCCATTTTCTTTTACCTTTTGTTATTGCAGCTATAGTGGTAATTCATATTTTATTTTTACACCAGACAGGTTCTTCTAACCCTTTAGGGGTAGAAAGCTCCCCTAATAAAATCCCATTTCATCCTTACTTTACTTTTAAAGATATATTTGGTTTTATTCTTATACTATTCTTTCTTATAATAGTGACCCTAATCTCTCCTTACGGCTTAGGAGACCCTGAAAACTTTAACCCTGCTAACCCACTAACGACCCCCCCTTCGTAAGTCTACCGGAGGTAAGGCTCCGCGCAAACAACTGGCTACCAAAGCCGCTCGAAAATCAGCCCCCGCCACCGGAGGTGTCAAGAAACCCCACAGGTACCGCCCCGGTACCGTCGCTCTTAGGGAGATCAGACGTTACCAAAAGAGTACCGAGTTGCTCATTAGAAAGTTACCCTTCCAGCGTCTCGTCAGAGAAATAGCTCAAGACTTCAAAACCGACCTCAGGTTCCAGTCCTCCGCCGTCATGGCCCTTCAGGAAGCTTCCGAAGCTTACCTCGTCGGTCTCTTCGAAGACACCAACTTGTGCGCTATCCACGCCAAGAGAGACAACACTATCATTGAAGCCGACACCACTGAAGATCAATCCGGAGGACAATACGACAAGACCTCTTTGGGCTGGAAAGCTCTCTCCCGAATCGCAGCCCTCTGCAACAGAGCCGAATTCAAGACTGGTCAAGAAAACGTGCCCATCCTGAAGAAAGAGGTTAACGGTGACGCTTCGGAGGCTGCTCTTCTCAAGTGCGTGGAATTAGCTGTAGGAGACGTGAGGAAATGGAGAGCTAAGAACAAGAAAGTCTGTGAACTGCCTTTCAATTCCACCAACAAATATCAAGTATCTATTCACGAGACTGAGGACACCAACGACCCAAGGTACTTGTTGGTTATGAAGGGAGCCCCTGAAAGAATTCTCGAGAGATGCTCCACCATCTTCATTCACGGAGAAGAGAAACCCTTGGACGACGAAATGAGAGAAGCCTTCAACAACGCTTATTTGGAATTGGGAGGTTTGGGTGAACGTGTGCTCGGGTTCTGTGACTACATGCTGCCATCTGACAAATTCCCCGTCGGATACCCCTTCGACGCCGATTCCTGCAACTTCCCAGTTCACGGCCTGAGATTCGTTGGGCTTATGTCTATGATTGATCCCCCAAGAGCCGCTGTACCCGANGCCGTAGCCAAGTGCCGATCAGCCGGTATCAAGGTAATCA?CGAAAGTGAGTTCGTATCTCTCAAGCGGAACGAGAACTCTTTCTCTACGTTCGGCGACGTCGTTCGCCGACCCTTCCTCGAGTCTGTCGGAGCTCCTCTCTTATTTCGGAGGCAGACA-TAAATCTTTTTAAAACCACCAAAAAAATGGGTCGCATTCGCCTTCCCTCTTTCTTT----ATTCGAGGTTTCGTTTTGCGCGTTTATCTCTTCGGAAGTGCTCGCTCGAACTCGTCCTCTTTTTCATTCCCTCTCT-ATTTCTGGAAATTCCACGAGCCCGTCGCCCGTTCCA-TCGGTTCGGGAAAGATGCCTGGAACGAAAGGAAATACTTAAAGAG--AAGGGTAGTGGAGAAGC---GAGTTAGAACGTGCACGTTTTTCGC-TTGAGGTTTCGCGTAACTACTTGCCTCGGGTTGTAAATGGAAGTTGGAAGGGTATACGTATGTAAATACATATGTATATTTGCGTATCCGGTGGAGGAAAGATGTGTCGGTCGAAGACGGGGATAAAATAAGGAGGTACTACGAAAGACTCGAGGGCGTTAACGAACGACGTCGGTGGCTAGGATCGAGTCAGTGTTCTAGCGATACCGAGAAATGATACTTGTTTGGTCTGATCCGATCGCCCTAGTAGTAGTCTGGGGCGTCTCCGGGGTGGTATTGGCGAGGTTGCCTTTGAATAGATTTTCATCGGATCTTCCTCCGTCTCTCACTACCCCCGTCGATAATAATTGCGGAGGCGTCCTCGTGTCTACGAACCAGGCTCGGCGCAAGACCGGGGCTCGTCGTCGCCCTCTCCTCGCTCTCATTTCGTTCTTCGGAGCGTTTTGACGCGGCGGAGCCGGCGGGCGAGTACCTTGAGCGTACTGGTTAGTACCCGAAAGATGGTGATCTATGCCTGGTTAGGACGAAGCCAGAGGAAACTCTGGTGGAGGTCCGCAGCGGTTCTGACGTGCAA
E8_16HI15L02	TTTGAGCTAAGAATCTAAATAAAGCAAGATTACTACTAAATATTTTAGTTTTAGGTAAAATTTAAACCTAAATTTATTTATATAGTTAAATTTCAAATCTTGAGAGATAAACAAGG-ATTAGATACCCTTCTATACTTGAGGCCTTTAAGCAGGGTAGTAACTAGTTATGTTCTTCAAACCCAAAGGATTTGGCGGTGTTCTATATAATTAGAGGAACCTGTAAAATAATCGAAATTACGCGCTAAATCTTACCAAAGCTAGGCTTGTATACCGTCGTCTGGGTAGTTCTAAAAAGACCTACCTAGCTGAGATATATCTATGGCAGATCAAGGTGCAGCTTGCTTTGGATGTTATGGGTTACAATCTAAATATAGTTAGATAACCTCTGAAATAGGATTTAATAGTAATTTAAGTTTAATACACTAAAATAAAATTTCCATAGAGCATGTACATATCGCCCGTCACTCTCATCNTCTCGCTTACTAACTAAACAGTAGGTAGATTCTGCCCAATGAAACTTAAATGGCCGCAGTATCCTGACTGTGCTAAGGTAGCATAATAATTTGCCTTTTAATTGAGGGCTAGTATGAATGAACTGACGAAGAGAAAATTGTCTCTATACTTTATATCTATGTAAAAAAGCCTAGATACTGTAGGGGGACGATAAGACCCTAAAAGCTTTACCCTTAAAGCTTTTAAAAATA-TTGGGGTTTTACTGGGGCGGTAATTCTTCTAACAAGAATTGATAAAACACACTGAGTGAACTCACTTAACTTATTCTAAGTTACTTTAGGGATAACAGCGTAATTTTCTGCTAGAGTTCTTATCGACCAGAGAGTTTGCGACCTCGATGTTGAATTGAGACCCTGCTTAGAGCAGCATCTAAATAAAGGAAGACTGTTCGTCTTTTAAATTCTCACGTACTTTATATTTTGTATTTGGAGCATGGGCTGGGGCAGTAGGAACTGCATTGAGAATGTTAATTCGAACAGAGCTTGGGAGCCCCGGTAGATTTATTGGGGATGATCAGATTTACAATGTAATTGTCACTGCTCATGCTTTTGTTATAATCTTTTTTATAGTTATACCTGTTATAATTGGAGGTTTTGGGAACTGATTAGTTCCATTAATATTAGGAGCTCCTGATATAGCATTTCCTCGTATAAATAATATAAGGTTCTGACTTCTACCTCCATCTTTAACCTTACTTCTCAGAAGGGGACTGGTTGAAAGAGGAGTAGGAACAGGGTGAACTGTCTATCCCCCTCTTGCAAGGGGTATTGCACATAGAGGAGCTTCTGTTGATTTAGGAATTTTTTCCTTACATTTAGCAGGAGCTTCCTCTATTTTAGGAGCAGTAAATTTTATTACCACTTGTATCAATATACGTACATCAGGGATAACTTTAGATCGGATACCTTTATTCGTTTGGTCTGTCTTTATCACTGCCATCTTATTACTTCTTTCTTTACCTGTATTGGCAGGAGCAATTACTATGTTATTAACAGATCGAAATTTAAATACTTCTTTTTTTGACCCTAGAGGAGGGGGAGACCCAGTTCTTTATCAACATCTATTTTCTTCTTTCNACTATTCCATATATTGGTACAGANCTTGTTCAATGGCTTTGAGGAGGATTTGCAGTTGACGCTGCTACACTAACTCGATTCTTTTCATTCCATTTTCTTTTACCTTTTGTTATTGCAGCTATAGTGGTAATTCATATTTTATTTTTACACCAGACAGGNTCTTCTAACCCTTTAGGGGTAGAAAGCTCCCCTAATAAAATCCCATTTCATCCTTACTTTACTTTTAAAGATATATTTGGATTTATTCTTATACTATTCTNTCTTATAATAGTGACCCTAATCTCTCCTTACGGCTTAGGAGACCCTGAAAACTTTAACCCTGCTAACCCACTGACGACCCCCCCTTCGTAAGTCTACCGGAGGTAAGGCTCCGCGCAAACAACTGGCTACCAAAGCCGCTCGAAAATCAGCCCCCGCCACCGGAGGTGTCAAGAAACCCCACAGGTACCGCCCCGGTACCGTCGCTCTTAGGGAGATCAGACGTTACCAAAAGAGTACCGAGTTGCTCATTAGAAAGTTACCCTTCCAGCGTCTCGTCAGAGAAATAGCTCAAGACTTCAAAACCGACCTCAGGTTCCAGTCCTCCGCCGTCATGGCCCTTCAGGAAGCTTCCGAAGCTTACCTCGTCGGTCTCTTCGAAGACACCAACTTGTGCGCTATCCACGCCAAGAGAGACAACACTATCATTGAAGCCGACACCACTGAAGATCAATCCGGAGGACAATACGACAAGACCTCTTTGGGCTGGAAAGCTCTCTCCCGAATCGCAGCCCTCTGCAACAGAGCCGAATTCAAGACTGGTCAAGAAAACGTGCCCATCCTGAAGAAAGAGGTTAACGGTGACGCTTCGGAGGCTGCTCTTCTCAAGTGCGTGGAATTAGCTGTAGGAGACGTGAGGAAATGGAGAGCTAAGAACAAGAAAGTCTGTGAACTGCCTTTCAATTCCACCAACAAATATCAAGTATCTATTCACGAGACTGAGGACACCAACGACCCAAGGTACTTGTTGGTTATGAAGGGAGCCCCTGAAAGAATTCTCGAGAGATGCTCCACCATCTTCATTCACGGAGAAGAGAAACCCTTGGACGACGAAATGAGAGAAGCCTTCAACAACGCTTATTTGGAATTGGGAGGTTTGGGTGAACGTGTGCTCGGGTTCTGTGACTACATGCTGCCATCTGACAAATTCCCCGTCGGATACCCCTTCGACGCCGATTCCTGCAACTTCCCAGTTCACGGCCTGAGATTCGTTGGGCTTATGTCTATGATTGATCCCCCAAGAGCCGCTGTACCCGANGCCGTAGCCAAGTGCCGATCAGCCGGTATCAAGGTAATCA?CGAAAGTGAGTTCGTATCTCTCAAGCGGAACGAGAACTCTTTCTCTACGTTCGGCGACGTCGTTCGCCGACCCTTCCTCGAGTCTGTCGGAGCTCCTCTCTTATTTCGGAGGCAGACA-TAAATCTTTTTAAAACCACCAAAAAAATGGGTCGCATTCGCCTTCCCTCTTTCTTT----ATTCGAGGTTTCGTTTTGCGCGTTTATCTCTTCGGAAGTGCTCGCTCGAACTCGTCCTCTTTTTCATTCCCTCTCT-ATTTCTGGAAATTCCACGAGCCCGTCGCCCGTTCCA-TCGGTTCGGGAAAGATGCCTGGAACGAAAGGAAATACTTAAAGAG--AAGGGTAGTGGAGAAGC---GAGTTAGAACGTGCACGTTTTTCGC-TTGAGGTTTCGCGTAACTACTTGCCTCGGGTTGTAAATGGAAGTTGGAAGGGTATACGTATGTAAATACATATGTATATTTGCGTATCCGGTGGAGGAAAGATGTGTCGGTCGAAGACGGGGATAAAATAAGGAGGTACTACGAAAGACTCGAGGGCGTTAACGAACGACGTCGGTGGCTAGGATCGAGTCAGTGTTCTAGCGATACCGAGAAATGATACTTGTTTGGTCTGATCCGATCGCCCTAGTAGTAGTCTGGGGCGTCTCCGGGGTGGTATTGGCGAGGTTGCCTTTGAATAGATTTTCATCGGATCTTCCTCCGTCTCTCACTACCCCCGTCGATAATAATTGCGGAGGCGTCCTCGTGTCTACGAACCAGGCTCGGCGCAAGACCGGGGCTCGTCGTCGCCCTCTCCTCGCTCTCATTTCGTTCTTCGGAGCGTTTTGACGCGGCGGAGCCGGCGGGCGAGTACCTTGAGCGTACTGGTTAGTACCCGAAAGATGGTGATCTATGCCTGGTTAGGACGAAGCCAGAGGAAACTCTGGTGGAGGTCCGCAGCGGTTCTGACGTGCAA
E9_16HI16L01	TTTGAGCTAAGAATCTAAATAAAGCAAGATTACTACTAAATATTTTAGTTTTAGGTAAAATTTAAACCTAAATTTATTTATATAGTTAAATTTCAAATCTTGAGAGATAAACAAGG-ATTAGATACCCTTCTATACTTGAGGCCTTTAAGCAGGGTAGTAACTAGTTATGTTCTTCAAACCCAAAGGATTTGGCGGTGTTCTATATAATTAGAGGAACCTGTAAAATAATCGAAATTACGCGCTAAATCTTACCAAAGCTAGGCTTGTATACCGTCGTCTGGGTAGTTCTAAAAAGACCTACCTAGCTGAGATATATCTATGGCAGATCAAGGTGCAGCTTGCTTTGGATGTTATGGGTTACAATCTAAATATAGTTAGATAACCTCTGAAATAGGATTTAATAGTAATTTAAGTTTAATACACTAAAATAAAATTTCCATAGAGCATGTACATATCGCCCGTCACTCTCATCTTCTCGCTTACTAACTAAACAGTAGGTAGATTCTGCCCAATGAAACTTAAATGGCCGCAGTATCCTGACTGTGCTAAGGTAGCATAATAATTTGCCTTTTAATTGAGGGCTAGTATGAATGAACTGACGAAGAGAAAATTGTCTCTATACTTTATATCTATGTAAAAAAGCCTAGATACTGTAGGGGGACGATAAGACCCTAAAAGCTTTACCCTTAAAGCTTTTAAAAATA-TTGGGGTTTTACTGGGGCGGTAATTCTTCTAACAAGAATTGATAAAACACACTGAGTGAACTCACTTAACTTATTCTAAGTTACTTTAGGGATAACAGCGTAATTTTCTGCTAGAGTTCTTATCGACCAGAGAGTTTGCGACCTCGATGTTGAATTGAGACCCTGCTTAGAGCAGCATCTAAATAGAGGAAGACTGTTCGTCTTTTAAATTCNCNCCTACTTTATATTTTGTATTTGGAGCATGGGCTGGGGCAGTAGGAACTGCATTGAGAATGTTAATTCGAACAGAGCTTGGGAGCCCTGGTAGATTTATTGGGGATGATCAGATTTACAATGTAATTGTCACTGCTCATGCTTTTGTTATAATCTTTTTTATAGTCATACCTGTTATAATTGGAGGTTTTGGGAACTGATTAGTTCCATTAATATTAGGAGCTCCTGATATAGCATTTCCTCGTATAAATAATATAAGGTTCTGACTTCTACCTCCATCTTTAACCTTACTTCTCAGAAGGGGACTGGTTGAAAGAGGAGTAGGAACAGGGTGAACTGTCTATCCCCCTCTTGCAAGGGGTATTGCACATAGAGGAGCTTCTGTTGATTTAGGAATTTTTTCCTTACATTTAGCAGGAGCTTCCTCTATTTTAGGAGCAGTAAATTTTATTACCACTTGTATCAATATACGTACATCAGGGATAACTTTAGATCGGATACCTTTATTCGTTTGGTCTGTCTTTATCACTGCCATCTTATTACTTCTTTCTTTACCTGTATTGGCAGGAGCAATTACTATGTTATTAACAGATCGAAATTTAAATACTTCTTTTTTTGACCCNAGAGGAGGGGGAGACCCAGTTCTTTATCAACATCTANTTTCTTCTTTCTACTATTCCATATATTGGTACAGATCTTGTTCAATGGCTTTGAGGAGGATTTGCAGTTGACGCTGCTACACTAACTCGATTCTTTTCATTCCATTTTCTTTTACCTTTTGTTATTGCAGCTATAGTGGTAATTCATATTTTATTTTTACACCAGACAGGTTCTTCTAACCCTTTAGGGGTAGAAAGCTCCCCTAATAAAATCCCATTTCATCCTTACTTTACTTTTAAAGATATATTTGGTTTTATTCTTATACTATTCTTTCTTATAATAGTGACCCTAATCTCTCCTTACGGCTTAGGAGATCCTGAAAACTTTAACCCTGCTAACCCACTAACGACCCCCCCT????????????????????????????????????????????????????????????????????????????????????????????????????????????????????????????????????????????????????????????????????????????????????????????????????????????????????????????????????????????????????????????????????????????????????????????????????????????????????????????????????????GACAACACTATCATTGAAGCCGACACCACTGAAGATCAATCCGGAGGACAATACGACAAGACCTCTTTGGGCTGGAAAGCTCTCTCCCGAATCGCAGCCCTCTGCAACAGAGCCGAATTCAAGACTGGTCAAGAAAACGTGCCCATCCTGAAGAAAGAGGTTAACGGTGACGCTTCGGAGGCTGCTCTTCTCAAGTGCGTGGAATTAGCTGTAGGAGACGTGAGGAAATGGAGAGCTAAGAACAAGAAAGTCTGTGAACTGCCTTTCAATTCCACCAACAAATATCAAGTATCTATTCACGAGACTGAGGACACCAACGACCCAAGGTACTTGTTGGTTATGAAGGGAGCCCCTGANAGAATTCTCGAGAGATGCTCCACCATCTTCATTCACGGAGAAGAGAAACCCTTGGACGACGAAATGAGAGAAGCCTTCAACAACGCTTATTTGGAATTGGGAGGTTTGGGTGAACGTGTGCTCGGGTTCTGTGACTACATGCTGCCATCTGACAAATTCCCCGTCGGATACCCCTTCGACGCTGATTCCTGCAACTTCCCAGTTCACGGCCTGAGATTCGTTGGGCTTATGTCTATGATTGATCCCCCAAGAGCCGCTGTACCCGACGCCGTAGCCAAGTGCCGATCAGCCGGTATCAAGGTAATCA?CGAAAGTGAGTTCGTATCTCTCAAGCGGAACGAGAACTCTTTCTCTACGTTCGGCGACGTCGTTCGCCGTCCCTTCCTCGAGTCTGTCGGAGCTCCTCTCTTATTTCGGAGGCAGACA-TAAATCTTTTTAAAACCACCAAAAAAATGGGTCGCATTCGCCTTCCCTCTTTCTTT----ATTCGAGGTTTCGTTTTGCGCGTTTATCTCTTCGGAAGTGCTCGCTCGAACTCGTCCTCTTTTTCATTCCCTCTCT-ATTTCTGGAAATTCCACGAGCCCGTCGCCCGTTCCA-TCGGTTCGGGAAAGATGCCTGGAACGAAAGGAAATACTTAAAGAG--AAGGGTAGTGGAGAAGC---GAGTTAGAACGTGCACGTTTTTCGC-TTGAGGTTTCGCGTAACTACTTGCCTCGGGTTGTAAATGGAGGTTGGAAGGGTATACGTATGTAAATACATATGTATATTTGCGTATCCGGTGGAGGAAAGATGTGTCGGTCGAAGACGGGGATAAAATAAGGAGGTACTACGAAAGACTCGAGGGCGATAACGAACGACGTCGGTGGCTAGGATCGAGTCAGTGTTCTAGCGATACCGAGAAATGATACTTGTTTGGTCTGATCCGATCGCCCTAGTAGTAGTCTGGGGCGTCTCCGGGGTGGTATTGGCGAGGTTGCCTTTGAATAGATTTTCATCGGATCTTCCTCCGTCTCTCACTACCCCCGTCGATAATAATTGCGGAGGCGTCCTCGTGTCTACGAACCAGGCTCGGCGCAAGACCGGGGCTCGTCGTCGCCCTCTCCTCGCTCTCATTTCGTTCTTCGGAGCGTTTTGACGCGGCGGAGCCGGCGGGCGAGTACCTTGAGCGTACTGGTTAGTACCCGAAAGATGGTGATCTATGCCTGGTTAGGACGAAGCCAGAGGAAACTCTGGTGGAGGTCCGCAGCGGTTCTGACGTGCAA
E9_16HI16L02	TTTGAGCTAAGAATCTAAATAAAGCAAGATTACTACTAAATATTTTAGTTTTAGGTAAAATTTAAACCTAAATTTATTTATATAGTTAAATTTCAAATCTTGAGAGATAAACAAGG-ATTAGATACCCTTCTATACTTGAGGCCTTTAAGCAGGGTAGTAACTAGTTATGTTCTTCAAACCCAAAGGATTTGGCGGTGTTCTATATAATTAGAGGAACCTGTAAAATAATCGAAATTACGCGCTAAATCTTACCAAAGCTAGGCTTGTATACCGTCGTCTGGGTAGTTCTAAAAAGACCTACCTAGCTGAGATATATCTATGGCAGATCAAGGTGCAGCTTGCTTTGGATGTTATGGGTTACAATCTAAATATAGTTAGATAACCTCTGAAATAGGATTTAATAGTAATTTAAGTTTAATACACTAAAATAAAATTTCCATAGAGCATGTACATATCGCCCGTCACTCTCATCNTCTCGCTTACTAACTAAACAGTAGGTAGATTCTGCCCAATGAAACTTAAATGGCCGCAGTATCCTGACTGTGCTAAGGTAGCATAATAATTTGCCTTTTAATTGAGGGCTAGTATGAATGAACTGACGAAGAGAAAATTGTCTCTATACTTTATATCTATGTAAAAAAGCCTAGATACTGTAGGGGGACGATAAGACCCTAAAAGCTTTACCCTTAAAGCTTTTAAAAATA-TTGGGGTTTTACTGGGGCGGTAATTCTTCTAACAAGAATTGATAAAACACACTGAGTGAACTCACTTAACTTATTCTAAGTTACTTTAGGGATAACAGCGTAATTTTCTGCTAGAGTTCTTATCGACCAGAGAGTTTGCGACCTCGATGTTGAATTGAGACCCTGCTTAGAGCAGCATCTAAATAAAGGAAGACTGTTCGTCTTTTAAATTCTCACGTACNTTATATTTTGTATTTGGAGCATGGGCTGGGGCAGTAGGAACTGCATTGAGAATGTTAATTCGAACAGAGCTTGGGAGCCCTGGTAGATTTATTGGGGATGATCAGATTTACAATGTAATTGTCACTGCTCATGCTTTTGTTATAATCTTTTTTATAGTCATACCTGTTATAATTGGAGGTTTTGGGAACTGATTAGTTCCATTAATATTAGGAGCTCCTGATATAGCATTTCCTCGTATAAATAATATAAGGTTCTGACTTCTACCTCCATCTTTAACCTTACTTCTCAGAAGGGGACTGGTTGAAAGAGGAGTAGGAACAGGGTGAACTGTCTATCCCCCTCTTGCAAGGGGTATTGCACATAGAGGAGCTTCTGTTGATTTAGGAATTTTTTCCTTACATTTAGCAGGAGCTTCCTCTATTTTAGGAGCAGTAAATTTTATTACCACTTGTATCAATATACGTACATCAGGGATAACTTTAGATCGGATACCTTTATTCGTTTGGTCTGTCTTTATCACTGCCATCTTATTACTTCTTTCTTTACCTGTATTGGCAGGAGCAATTACTATGTTATTAACAGATCGAAATTTAAATACTTCTTTTTTTGACCCTAGAGGAGGGGGAGACCCAGTTCTTTATCAACATCTATTTTCTTCTTTCTACTATTCCATATATTGGTACAGANCTTGTTCAATGGCTTTGAGGAGGATTTGCAGTTGACGCTGCTACACTAACTCGATTCTTTTCATTCCATTTTCTTTTACCTTTTGTTATTGCAGCTATAGTGGTAATTCATATTTTATTTTTACACCAGACAGGTTCTTCTAACCCTTTAGGGGTAGAAAGCTCCCCTAATAAAATCCCATTTCATCCTTACTTTACTTTTAAAGATATATTTGGATTTATTCTTATACTATTCTTTCTTATAATAGTGACCCTAATCTCTCCTTACGGCTTNGGAGATCCTGAAAACTTTAACCCTGCTAACCCACTGACGACCCCCCCT?????????????????????????????????????????????????????????????????????????????????????????????????????????????????????????????????????????????????????????????????????????????????????????????????????????????????????????????????????????????????????????????????????????????????????????????????????????????????????????????????????????????????????????????????????????????????????????????????????????????????????????????????????????????????????????????????????????????????????????????????????????????????????????????????????????????????????????????????????????????????????????????????????????????????????????????????????????????????????????????????????????????????????????????????????????????????????????????????????????????????????????????????????????????????????????????????????????????????????????????????????????????????????????????????????????????????????????????????????????????????????????????????????????????????????????????????????????????????????????????????????????????????????????????????CGAAAGTGAGTTCGTATCTCTCAAGCGGAACGAGAACTCTTTCTCTACGTTCGGCGACGTCGTTCGCCGTCCCTTCCTCGAGTCTGTCGGAGCTCCTCTCTTATTTCGGAGGCAGACA-TAAATCTTTTTAAAACCACCAAAAAAATGGGTCGCATTCGCCTTCCCTCTTTCTTT----ATTCGAGGTTTCGTTTTGCGCGTTTATCTCTTCGGAAGTGCTCGCTCGAACTCGTCCTCTTTTTCATTCCCTCTCT-ATTTCTGGAAATTCCACGAGCCCGTCGCCCGTTCCA-TCGGTTCGGGAAAGATGCCTGGAACGAAAGGAAATACTTAAAGAG--AAGGGTAGTGGAGAAGC---GAGTTAGAACGTGCACGTTTTTCGC-TTGAGGTTTCGCGTAACTACTTGCCTCGGGTTGTAAATGGAGGTTGGAAGGGTATACGTATGTAAATACATATGTATATTTGCGTATCCGGTGGAGGAAAGATGTGTCGGTCGAAGACGGGGATAAAATAAGGAGGTACTACGAAAGACTCGAGGGCGATAACGAACGACGTCGGTGGCTAGGATCGAGTCAGTGTTCTAGCGATACCGAGAAATGATACTTGTTTGGTCTGATCCGATCGCCCTAGTAGTAGTCTGGGGCGTCTCCGGGGTGGTATTGGCGAGGTTGCCTTTGAATAGATTTTCATCGGATCTTCCTCCGTCTCTCACTACCCCCGTCGATAATAATTGCGGAGGCGTCCTCGTGTCTACGAACCAGGCTCGGCGCAAGACCGGGGCTCGTCGTCGCCCTCTCCTCGCTCTCATTTCGTTCTTCGGAGCGTTTTGACGCGGCGGAGCCGGCGGGCGAGTACCTTGAGCGTACTGGTTAGTACCCGAAAGATGGTGATCTATGCCTGGTTAGGACGAAGCCAGAGGAAACTCTGGTGGAGGTCCGCAGCGGTTCTGACGTGCAA
E9_16HI16L03	?????????????????????????????????????????????????????????????????????????????????????????????????????????????????????????????????????????????????????????????????????????????????????????????????????????????????????????????????????????????????????????????????????????????????????????????????????????????????????????????????????????????????????????????????????????????????????????????????????????????????????????????????????????????????????????????????????????????????????????????CGCTTACTAACTAAACAGTAGGTAGATTCTGCCCAATGAAACTTAAATGGCCGCAGTATCCTGACTGTGCTAAGGTAGCATAATAATTTGCCTTTTAATTGAGGGCTAGTATGAATGAACTGACGAAGAGAAAATTGTCTCTATACTTTATATCTATGTAAAAAAGCCTAGATACTGTAGGGGGACGATAAGACCCTAAAAGCTTTACCCTTAAAGCTTTTAAAAATA-TTGGGGTTTTACTGGGGCGGTAATTCTTCTAACAAGAATTGATAAAACACACTGAGTGAACTCACTTAACTTATTCTAAGTTACTTTAGGGATAACAGCGTAATTTTCTGCTAGAGTTCTTATCGACCAGAGAGTTTGCGACCTCGATGTTGAATTGAGACCCTGCTTAGAGCAGCATCTAAATAAAGGAAGACTGTTCGTCTTTTAAATTCTCACGTACTTTATATTTTGTATTTGGAGCATGGGCTGGGGCAGTAGGAACTGCATTGAGAATGTTAATTCGAACAGAGCTTGGGAGCCCTGGTAGATTTATTGGGGATGATCAGATTTACAATGTAATTGTCACTGCTCATGCTTTTGTTATAATCTTTTTTATAGTCATACCTGTTATAATTGGAGGTTTTGGGAACTGATTAGTTCCATTAATATTAGGAGCTCCTGATATAGCATTTCCTCGTATAAATAATATAAGGTTCTGACTTCTACCTCCATCTTTAACCTTACTTCTCAGAAGGGGACTGGTTGAAAGAGGAGTAGGAACAGGGTGAACTGTCTATCCCCCTCTTGCAAGGGGTATTGCACATAGAGGAGCTTCTGTTGATTTAGGAATTTTTTCCTTACATTTAGCAGGAGCTTCCTCTATTTTAGGAGCAGTAAATTTTATTACCACTTGTATCAATATACGTACATCAGGGATAACTTTAGATCGGATACCTTTATTCGTTTGGTCTGTCTTTATCACTGCCATCTTATTACTTCTTTCTTTACCTGTATTGGCAGGAGCAATTACTATGTTATTAACAGATCGAAATTTAAATACTTCTTTTTTTGACCCTAGAGGAGGGGGAGACCCAGTTCTTTATCAACATCTATNT???????????????????????????????????????????????????????????????????????????????????????????????????????????????????????????????????????????????????????????????????????????????????????????????????????????????????????????????????????????????????????????????????????????????????????????????????????????????????????????????????????????????????????????????????????????????????????????????????????????????????????????????????????????????????????????????????????????????????????????????????????????????????????????????????????????????????????????????????????????????????????????????????????????????????????????????????????????????????????????????????????????????????????????????????????????GACAACACTATCATTGAAGCCGACACCACTGAAGATCAATCCGGAGGACAATACGACAAGACCTCTTTGGGCTGGAAAGCTCTCTCCCGAATCGCAGCCCTCTGCAACAGAGCCGAATTCAAGACTGGTCAAGAAAACGTGCCCATCCTGAAGAAAGAGGTTAACGGTGACGCTTCGGAGGCTGCTCTTCTCAAGTGCGTGGAATTAGCTGTAGGAGACGTGAGGAAATGGAGAGCTAAGAACAAGAAAGTCTGTGAACTGCCTTTCAATTCCACCAACAAATATCAAGTATCTATTCACGAGACTGAGGACACCAACGACCCAAGGTACTTGTTGGTTATGAAGGGAGCCCCTGAGAGAATTCTCGAGAGATGCTCCACCATCTTCATTCACGGAGAAGAGAAACCCTTGGACGACGAAATGAGAGAAGCCTTCAACAACGCTTATTTGGAATTGGGAGGTTTGGGTGAACGTGTGCTCGGGTTCTGTGACTACATGCTGCCATCTGACAAATTCCCCGTCGGATACCCCTTCGACGCNGATTCCTGCAACTTCCCAGTTCACGGCCTGAGATTCGTTGGGCTTATGTCTATGATTGATCCCCCAAGAGCCGCTGTACCCGACGCCGTAGCCAAGTGCCGATCAGCCGGTATCAAGGTAATCA?????????????????????????????????????????????????????????????????????????????????????????????????????????????????????????????????????????????????????????????????????????????????????????????????????????????????????????????????????????????????????????????????????????????????????????????????????????????????????????????????????????????????????????????????????????????????????????????????????????????????????????????????????????????????????????????????????????????????????????????????????????????????????????????????????????????????????????????????????????????????????????????????????????????????????????????????????????????????????????????????????????????????????????????????????????????????????????????????????????????????????????????????????????????????????????????????????????????????????????????????????????????????????????????????????????????????????????????????????????????????????????????????????????????????????????????????????????????????????????????????
E9_16HI16L04	?????????????????????????????????????????????????????????????????????????????????????????????????????????????????????????????????????????????????????????????????????????????????????????????????????????????????????????????????????????????????????????????????????????????????????????????????????????????????????????????????????????????????????????????????????????????????????????????????????????????????????????????????????????????????????????????????????????????????????????????CGCTTACTAACTAAACAGTAGGTAGATTCTGCCCAATGAAACTTAAATGGCCGCAGTATCCTGACTGTGCTAAGGTAGCATAATAATTTGCCTTTTAATTGAGGGCTAGTATGAATGAACTGACGAAGAGAAAATTGTCTCTATACTTTATATCTATGTAAAAAAGCCTAGATACTGTAGGGGGACGATAAGACCCTAAAAGCTTTACCCTTAAAGCTTTTAAAAATA-TTGGGGTTTTACTGGGGCGGTAATTCTTCTAACAAGAATTGATAAAACACACTGAGTGAACTCACTTAACTTATTCTAAGTTACTTTAGGGATAACAGCGTAATTTTCTGCTAGAGTTCTTATCGACCAGAGAGTTTGCGACCTCGATGTTGAATTGAGACCCTGCTTAGAGCAGCATCTAAATAAAGGAAGACTGTTCGTCTTTTAAATTCTCACGTACTTTATATTTTGTATTTGGAGCATGGGCTGGGGCAGTAGGAACTGCATTGAGAATGTTAATTCGAACAGAGCTTGGGAGCCCTGGTAGATTTATTGGGGATGATCAGATTTACAATGTAATTGTCACTGCTCATGCTTTTGTTATAATCTTTTTTATAGTCATACCTGTTATAATTGGAGGTTTTGGGAACTGATTAGTTCCATTAATATTAGGAGCTCCTGATATAGCATTTCCTCGTATAAATAATATAAGGTTCTGACTTCTACCTCCATCTTTAACCTTACTTCTCAGAAGGGGACTGGTTGAAAGAGGAGTAGGAACAGGGTGAACTGTCTATCCCCCTCTTGCAAGGGGTATTGCACATAGAGGAGCTTCTGTTGATTTAGGAATTTTTTCCTTACATTTAGCAGGAGCTTCCTCTATTTTAGGAGCAGTAAATTTTATTACCACTTGTATCAATATACGTACATCAGGGATAACTTTAGATCGGATACCTTTATTCGTTTGGTCTGTCTTTATCACTGCCATCTTATTACTTCTTTCTTTACCTGTATTGGCAGGAGCAATTACTATGTTATTAACAGATCGAAATTTAAATACTTCTTTTTTTGACCCTAGAGGAGGGGGAGACCCAGTTCTTTATCAACATCTATTT???????????????????????????????????????????????????????????????????????????????????????????????????????????????????????????????????????????????????????????????????????????????????????????????????????????????????????????????????????????????????????????????????????????????????????????????????????????????????????????????????????????????????????????????????????????????????????????????????????????????????????????????????????????????????????????????????????????????????????????????????????????????????????????????????????????????????????????????????????????????????????????????????????????????????????????????????????????????????????????????????????????????????????????????????????????GACAACACTATCATTGAAGCCGACACCACTGAAGATCAATCCGGAGGACAATACGACAAGACCTCTTTGGGCTGGAAAGCTCTCTCCCGAATCGCAGCCCTCTGCAACAGAGCCGAATTCAAGACTGGTCAAGAAAACGTGCCCATCCTGAAGAAAGAGGTTAACGGTGACGCTTCGGAGGCTGCTCTTCTCAAGTGCGTGGAATTAGCTGTAGGAGACGTGAGGAAATGGAGAGCTAAGAACAAGAAAGTCTGTGAACTGCCTTTCAATTCCACCAACAAATATCAAGTATCTATTCACGAGACTGAGGACACCAACGACCCAAGGTACTTGTTGGTTATGAAGGGAGCCCCTGAGAGAATTCTCGAGAGATGCTCCACCATCTTCATTCACGGAGAAGAGAAACCCTTGGACGACGAAATGAGAGAAGCCTTCAACAACGCTTATTTGGAATTGGGAGGTTTGGGTGAACGTGTGCTCGGGTTCTGTGACTACATGCTGCCATCTGACAAATTCCCCGTCGGATACCCCTTCGACGCNGATTCCTGCAACTTCCCAGTTCACGGCCTGAGATTCGTTGGGCTTATGTCTATGATTGATCCCCCAAGAGCCGCTGTACCCGACGCCGTAGCCAAGTGCCGATCAGCCGGTATCAAGGTAATCA?????????????????????????????????????????????????????????????????????????????????????????????????????????????????????????????????????????????????????????????????????????????????????????????????????????????????????????????????????????????????????????????????????????????????????????????????????????????????????????????????????????????????????????????????????????????????????????????????????????????????????????????????????????????????????????????????????????????????????????????????????????????????????????????????????????????????????????????????????????????????????????????????????????????????????????????????????????????????????????????????????????????????????????????????????????????????????????????????????????????????????????????????????????????????????????????????????????????????????????????????????????????????????????????????????????????????????????????????????????????????????????????????????????????????????????????????????????????????????????????????
E9_16HI16L05	?????????????????????????????????????????????????????????????????????????????????????????????????????????????????????????????????????????????????????????????????????????????????????????????????????????????????????????????????????????????????????????????????????????????????????????????????????????????????????????????????????????????????????????????????????????????????????????????????????????????????????????????????????????????????????????????????????????????????????????????CGCTTACTAACTAAACAGTAGGTAGATTCTGCCCAATGAAACTTAAATGGCCGCAGTATCCTGACTGTGCTAAGGTAGCATAATAATTTGCCTTTTAATTGAGGGCTAGTATGAATGAACTGACGAAGAGAAAATTGTCTCTATACTTTATATCTATGTAAAAAAGCCTAGATACTGTAGGGGGACGATAAGACCCTAAAAGCTTTACCCTTAAAGCTTTTAAAAATA-TTGGGGTTTTACTGGGGCGGTAATTCTTCTAACAAGAATTGATAAAACACACTGAGTGAACTCACTTAACTTATTCTAAGTTACTTTAGGGATAACAGCGTAATTTTCTGCTAGAGTTCTTATCGACCAGAGAGTTTGCGACCTCGATGTTGAATTGAGACCCTGCTTAGAGCAGCATCTAAATAAAGGAAGACTGTTCGTCTTTTAAATTCTCACGTACNTTATATTTTGTATTTGGAGCATGGGCTGGGGCAGTAGGAACTGCATTGAGAATGTTAATTCGAACAGAGCTTGGGAGCCCTGGTAGATTTATTGGGGATGATCAGATTTACAATGTAATTGTCACTGCTCATGCTTTTGTTATAATCTTTTTTATAGTCATACCTGTTATAATTGGAGGTTTTGGGAACTGATTAGTTCCATTAATATTAGGAGCTCCTGATATAGCATTTCCTCGTATAAATAATATAAGGTTCTGACTTCTACCTCCATCTTTAACCTTACTTCTCAGAAGGGGACTGGTTGAAAGAGGAGTAGGAACAGGGTGAACTGTCTATCCCCCTCTTGCAAGGGGTATTGCACATAGAGGAGCTTCTGTTGATTTAGGAATTTTTTCCTTACATTTAGCAGGAGCTTCCTCTATTTTAGGAGCAGTAAATTTTATTACCACTTGTATCAATATACGTACATCAGGGATAACTTTAGATCGGATACCTTTATTCGTTTGGTCTGTCTTTATCACTGCCATCTTATTACTTCTTTCTTTACCTGTATTGGCAGGAGCAATTACTATGTTATTAACAGATCGAAATTTAAATACTTCTTTTTTTGACCCTAGAGGAGGGGGAGACCCAGTTCTTTATCAACATCTATTT???????????????????????????????????????????????????????????????????????????????????????????????????????????????????????????????????????????????????????????????????????????????????????????????????????????????????????????????????????????????????????????????????????????????????????????????????????????????????????????????????????????????????????????????????????????????????????????????????????????????????????????????????????????????????????????????????????????????????????????????????????????????????????????????????????????????????????????????????????????????????????????????????????????????????????????????????????????????????????????????????????????????????????????????????????????GACAACACTATCATTGAAGCCGACACCACTGAAGATCAATCCGGAGGACAATACGACAAGACCTCTTTGGGCTGGAAAGCTCTCTCCCGAATCGCAGCCCTCTGCAACAGAGCCGAATTCAAGACTGGTCAAGAAAACGTGCCCATCCTGAAGAAAGAGGTTAACGGTGACGCTTCGGAGGCTGCTCTTCTCAAGTGCGTGGAATTAGCTGTAGGAGACGTGAGGAAATGGAGAGCTAAGAACAAGAAAGTCTGTGAACTGCCTTTCAATTCCACCAACAAATATCAAGTATCTATTCACGAGACTGAGGACACCAACGACCCAAGGTACTTGTTGGTTATGAAGGGAGCCCCTGAGAGAATTCTCGAGAGATGCTCCACCATCTTCATTCACGGAGAAGAGAAACCCTTGGACGACGAAATGAGAGAAGCCTTCAACAACGCTTATTTGGAATTGGGAGGTTTGGGTGAACGTGTGCTCGGGTTCTGTGACTACATGCTGCCATCTGACAAATTCCCCGTCGGATACCCCTTCGACGCCGATTCCTGCAACTTCCCAGTTCACGGCCTGAGATTCGTTGGGCTTATGTCTATGATTGATCCCCCAAGAGCCGCTGTACCCGACGCCGTAGCCAAGTGCCGATCAGCCGGTATCAAGGTAATCA?????????????????????????????????????????????????????????????????????????????????????????????????????????????????????????????????????????????????????????????????????????????????????????????????????????????????????????????????????????????????????????????????????????????????????????????????????????????????????????????????????????????????????????????????????????????????????????????????????????????????????????????????????????????????????????????????????????????????????????????????????????????????????????????????????????????????????????????????????????????????????????????????????????????????????????????????????????????????????????????????????????????????????????????????????????????????????????????????????????????????????????????????????????????????????????????????????????????????????????????????????????????????????????????????????????????????????????????????????????????????????????????????????????????????????????????????????????????????????????????????
[truncated: 343,747 more chars]
